# Supplementary material for: AutismKB 2.0: a knowledgebase for the genetic evidence of autism spectrum disorder
Source: Database (Oxford). 2018 Oct 18;2018:bay106. doi: 10.1093/database/bay106 (PMC6193446; doi:10.1093/database/bay106)
Supplement: Supplementary Data [file bay106_supp.zip]

Archive with 5 entries (5 files):
- Supplementary Table 2.xlsx
- Supplementary Table 1.xlsx
- Supplementary Figure 1.jpg
- Supplementary Table 4.xlsx
- Supplementary Table 3.xlsx
