# Supplementary material for: AutismKB 2.0: a knowledgebase for the genetic evidence of autism spectrum disorder
Source: Database (Oxford). 2018 Oct 18;2018:bay106. doi: 10.1093/database/bay106 (PMC6193446; doi:10.1093/database/bay106)
Supplement: Supplementary Data [file bay106_supp.zip › Supplementary Table 2.xlsx]

## Sheet: Sheet1
id	nine categories of evidences/studies	Weight in 2.0	Weight in 1.0
1	Genome-Wide Association Studies	4	7
2	CNV/SV Studies	2	2
3	Linkage Analyses	2	1
4	Low-Scale Genetic Association Studies	2	3
5	Expression Profilings	1	1
6	NGS de novo Mutation Studies	10	6
7	NGS Mosaic Mutation Studies	1
8	NGS Other Studies	8
9	Low-Scale Gene Studies	10
