# Supplementary material for: AutismKB 2.0: a knowledgebase for the genetic evidence of autism spectrum disorder
Source: Database (Oxford). 2018 Oct 18;2018:bay106. doi: 10.1093/database/bay106 (PMC6193446; doi:10.1093/database/bay106)
Supplement: Supplementary Data [file bay106_supp.zip › Supplementary Table 1.xlsx]

## Sheet: Sheet1
chr	pos	refNT	altNT	refAA	altAA	gene	probability	prediction	transcripts	SIFT	MutationAssessor	GERP_RS	Phylop	Polyphen2_HDIV	Polyphen2_HVAR	site	coiled	compbias	intramem	propep	repeat	signal	transmem	dScore	Score1	Nobs	Helix	Sheet	Turn	dVol	dProp	B_fact	CpG	IdPmax	IdQmin	NormASA	MapReg	Weight	Bulkiness	Polarity	Hydropathicity	Hydrophobicity	Transmembrane	Flexibility	HelixTend	SheetTend	TurnTend	Coil	BLOSUM62
1	3806547	C	T	D	N	C1orf174	0.5079	neutral	uc001alf.3	0	1.7	5.38	2.521	0.996	0.854	0	0	1	0	0	0	0	0	2.056	-1.206	26	.	.	.	.	.	.	1	2.947	72.43	.	.	0.98	1.14	1.4	0	0.12	1.65	0.05	0.152	0.063	0.375	0.03	1
19	50753076	G	A	R	Q	MYH14	0.8945	deleterious	uc002prq.1;uc002prr.1;uc010enu.1	0	1.52	4.37	2.429	1	0.896	0	0	0	0	0	0	0	0	1.918	-1.79	700	.	.	.	-29	0.56	0.22	1	2.365	46.57	0.316	2	28.05	0.17	0	1	1.68	0.73	0.04	0.06	0.08	0.085	0.054	1
19	50753076	G	A	R	Q	MYH14	0.8945	deleterious	uc002prq.1;uc002prr.1;uc010enu.1	0	1.52	4.37	2.429	1	0.896	0	0	0	0	0	0	0	0	1.918	-1.79	700	.	.	.	-29	0.56	0.22	1	2.365	46.57	0.316	2	28.05	0.17	0	1	1.68	0.73	0.04	0.06	0.08	0.085	0.054	1
19	50783305	G	T	E	D	MYH14	0.0888	neutral	uc002prq.1;uc002prr.1;uc010enu.1	0.43	0.765	0.994	0.789	0.022	0.03	.	.	.	.	.	.	.	.	0.417	-1.764	203	.	.	.	.	.	.	0	22.564	56.88	.	.	14.03	1.89	0.7	0	0.16	0.37	0.01	0.58	0.026	0.048	0.436	2
19	50783305	G	T	E	D	MYH14	0.0888	neutral	uc002prq.1;uc002prr.1;uc010enu.1	0.43	0.765	0.994	0.789	0.022	0.03	.	.	.	.	.	.	.	.	0.417	-1.764	203	.	.	.	.	.	.	0	22.564	56.88	.	.	14.03	1.89	0.7	0	0.16	0.37	0.01	0.58	0.026	0.048	0.436	2
19	52133140	C	G	G	R	SIGLEC5	0.406	neutral	uc002pxe.3	0.01	2.335	2.02	1.1	0.996	0.883	0	0	0	0	0	0	0	0	1.297	-1.276	65	0	0	1	113	0.91	-0.76	2	8.429	63.7	0.471	9	99.13	10.88	1.5	4.1	3.01	2.38	0.01	0.714	0.263	0.948	0.358	-2
19	54395806	G	T	V	L	PRKCG	0.2907	neutral	uc010eqz.1;uc002qcq.1;uc010yeh.1;uc010yeg.1;uc010yef.1	0.03	2.025	3.2	0.887	0.071	0.112	0	0	0	0	0	0	0	0	1.027	-1.403	135	0	1	0	27	0.11	-0.49	0	18.3	88.31	.	2	14.03	0.17	1	0.4	0.02	0.36	0.02	0.246	0.704	0.283	0.038	1
19	55439074	C	G	K	N	NLRP7	0.2362	neutral	uc010esl.3;uc002qii.4;uc002qig.4	0.24	-0.535	-1.57	-0.25	0.026	0.013	0	0	0	0	0	0	0	0	0.042	-2.23	70	.	.	.	.	.	.	0	16.505	58.4	.	.	14.07	2.89	0.3	0.4	0.72	1.84	0.01	0.4	0.117	0.27	0.27	0
1	11190804	C	T	E	K	MTOR	0.467	neutral	uc001asc.3;uc001asd.3	0	1.545	5.54	2.605	0.878	0.463	0	0	0	0	0	0	0	0	0.644	-1.305	24	.	.	.	.	.	.	1	14.403	51.98	.	.	0.94	2.14	1	0.4	0.76	0.56	0.03	0.332	0.154	0.153	0.136	1
19	55739655	A	G	S	P	TMEM86B	0.0037	neutral	uc002qjt.3;uc002qju.3	0.28	0.275	-9.76	-4.6	0.001	0.002	0	0	0	0	0	0	0	0	0.45	-2.169	34	.	.	.	.	.	.	0	35.901	89.82	.	.	10.04	7.96	1.2	0.8	0.3	0.91	0	0.247	0.574	0.099	0.41	-1
19	56701754	C	G	E	D	ZSCAN5B	0.0237	neutral	uc010ygh.2	0.57	1.61	-4.58	-0.832	0.002	0.003	0	0	0	0	0	0	0	0	0.38	-1.69	37	.	.	.	.	.	.	0	33.341	84.04	.	.	14.03	1.89	0.7	0	0.16	0.37	0.01	0.58	0.026	0.048	0.436	2
19	57035824	C	A	L	I	ZNF471	0.0128	neutral	uc002qnh.3	0.24	0.55	-6.34	-0.805	0.003	0.003	0	0	0	0	0	0	0	0	0.569	-1.695	32	.	.	.	.	.	.	0	22.121	82.27	.	.	0	0	0.3	0.7	0.32	0.15	0.09	0.233	0.538	0.43	0.076	2
20	2775267	C	T	G	R	CPXM1	0.9322	deleterious	uc010gas.3;uc002wgu.3	0	4.33	5.53	2.882	1	1	0	0	0	0	0	0	0	0	2.849	-0.861	42	0	1	0	113	0.91	-0.35	0	.	.	.	6	99.13	10.88	1.5	4.1	3.01	2.38	0.01	0.714	0.263	0.948	0.358	-2
20	2775267	C	T	G	R	CPXM1	0.9322	deleterious	uc010gas.3;uc002wgu.3	0	4.33	5.53	2.882	1	1	0	0	0	0	0	0	0	0	2.849	-0.861	42	0	1	0	113	0.91	-0.35	0	.	.	.	6	99.13	10.88	1.5	4.1	3.01	2.38	0.01	0.714	0.263	0.948	0.358	-2
20	3181055	G	A	S	L	DDRGK1	0.1465	neutral	uc002wic.3;uc010gax.1	0.08	0.695	4.27	1.199	0.78	0.173	.	.	.	.	.	.	.	.	1.432	-1.607	27	.	.	.	.	.	.	1	4.737	72.52	.	.	26.09	11.93	4.3	4.6	1.24	2.35	0.14	0.497	0.333	0.646	0.32	-2
20	5903482	G	A	S	N	CHGB	0.7818	deleterious	uc002wmg.3	0	2.215	5.45	2.547	1	0.99	0	0	0	0	0	0	0	0	2.027	-1.152	28	.	.	.	.	.	.	0	0.951	24.82	.	.	27.03	3.35	2.4	2.7	0.6	1.09	0.05	0.033	0.324	0.256	0.037	1
20	17928186	G	A	A	V	SNX5	0.2795	neutral	uc002wqc.3;uc002wqd.3;uc010zrt.1;uc002wqe.3	0.18	0.97	4.35	1.327	0.082	0.099	0	0	0	0	0	0	0	0	0.926	-2.028	160	.	.	.	.	.	.	0	13.603	79	.	.	28.06	10.07	2.2	2.4	0.46	1.08	0.03	0.499	1.256	0.401	0.052	0
20	18005484	C	A	Q	H	OVOL2	0.0626	neutral	uc002wqi.1	0	-0.86	-2.69	-0.467	1	0.996	0	0	0	0	0	0	0	0	2.797	-1.25	40	.	.	.	.	.	.	0	.	.	.	.	9.01	0.76	0.1	0.3	0.45	0.4	0.17	0.161	0.023	0.027	0.121	0
20	21319718	A	G	R	G	XRN2	0.3188	neutral	uc002wsg.1;uc002wsf.1;uc010zsk.1	0.02	1.9	3.76	0.823	0.109	0.091	0	0	0	0	0	0	0	0	0.889	-1.605	61	.	.	.	.	.	.	0	23.561	51.79	.	.	99.13	10.88	1.5	4.1	3.01	2.38	0.01	0.714	0.263	0.948	0.358	-2
1	12907860	C	T	A	T	HNRNPCL1	0.0052	neutral	uc010obf.2	1	-0.065	-1.91	-0.546	.	.	.	.	.	.	.	.	.	.	.	.	.	.	.	.	.	.	.	.	.	.	.	.	30.03	4.27	0.5	2.5	0.67	0.7	0.08	0.704	0.512	0.049	0.324	0
20	33330216	C	T	A	T	NCOA6	0.6623	deleterious	uc002xav.3;uc002xaw.3;uc021wce.1	0	0.975	5.98	2.847	1	0.996	0	0	0	0	0	0	0	0	2.001	-1.013	34	.	.	.	.	.	.	0	.	.	.	.	30.03	4.27	0.5	2.5	0.67	0.7	0.08	0.704	0.512	0.049	0.324	0
20	33330216	C	T	A	T	NCOA6	0.6623	deleterious	uc002xav.3;uc002xaw.3;uc021wce.1	0	0.975	5.98	2.847	1	0.996	0	0	0	0	0	0	0	0	2.001	-1.013	34	.	.	.	.	.	.	0	.	.	.	.	30.03	4.27	0.5	2.5	0.67	0.7	0.08	0.704	0.512	0.049	0.324	0
20	33330216	C	T	A	T	NCOA6	0.6623	deleterious	uc002xav.3;uc002xaw.3;uc021wce.1	0	0.975	5.98	2.847	1	0.996	0	0	0	0	0	0	0	0	2.001	-1.013	34	.	.	.	.	.	.	0	.	.	.	.	30.03	4.27	0.5	2.5	0.67	0.7	0.08	0.704	0.512	0.049	0.324	0
20	34773214	C	T	R	W	EPB41L1	0.7949	deleterious	uc002xev.3;uc002xex.3;uc002xeu.3;uc002xfb.3;uc010zvo.1;uc002xew.3;uc002xez.3	0	2.125	4.33	2.488	0.999	0.967	0	0	0	0	0	0	0	0	3.603	-1.579	54	.	.	.	.	.	.	1	0.416	88.99	.	.	30.03	7.39	5.1	3.6	3.34	4.1	0.22	0.134	0.386	0.366	0.048	-3
1	16101147	T	G	V	G	FBLIM1	0.2492	neutral	uc001axh.1;uc001axi.1;uc001axd.1;uc001axe.1;uc001axg.1	0	1.12	3.97	0.962	0.043	0.023	.	.	.	.	.	.	.	.	0.561	-1.794	72	.	.	.	.	.	.	0	33.127	64.97	.	.	42.08	18.17	3.1	4.6	0.6	1.65	0.15	0.48	1.308	1.473	0.479	-3
20	42169759	T	G	S	R	L3MBTL1	0.9839	deleterious	uc002xkp.3;uc010zwh.2;uc002xkl.3	0	0	-1.94	-0.454	.	.	.	.	.	.	.	.	.	.	.	.	.	.	.	.	.	.	.	.	.	.	.	.	69.11	4.81	1.3	3.7	2.35	2.04	0.02	0.485	0.008	0.404	0.237	-1
20	42169759	T	G	S	R	L3MBTL1	0.9839	deleterious	uc002xkp.3;uc010zwh.2;uc002xkl.3	0	0	-1.94	-0.454	.	.	.	.	.	.	.	.	.	.	.	.	.	.	.	.	.	.	.	.	.	.	.	.	69.11	4.81	1.3	3.7	2.35	2.04	0.02	0.485	0.008	0.404	0.237	-1
20	44681697	G	A	D	N	SLC12A5	0.9643	deleterious	uc010zxl.1;uc002xrb.2	0	3.575	4.5	2.313	1	1	.	.	.	.	.	.	.	.	2.571	-0.694	324	.	.	.	.	.	.	1	.	.	.	.	0.98	1.14	1.4	0	0.12	1.65	0.05	0.152	0.063	0.375	0.03	1
20	56188179	C	A	G	V	ZBP1	0.2033	neutral	uc010zzn.2	.	1.385	-0.0517	0.027	0.964	0.681	0	0	0	0	0	0	0	0	2.162	-1.46	20	.	.	.	.	.	.	0	3.304	58.87	.	.	42.08	18.17	3.1	4.6	0.6	1.65	0.15	0.48	1.308	1.473	0.479	-3
1	16269685	C	T	V	I	ZBTB17	0.2161	neutral	uc010obr.2;uc001axl.4;uc010obs.2;uc010obq.2	0.07	-0.68	5.2	2.58	1	0.997	0	0	0	0	0	0	0	0	1.364	-1.113	31	.	.	.	.	.	.	1	.	.	.	.	14.03	0.17	0.7	0.3	0.3	0.51	0.07	0.013	0.166	0.147	0.114	3
20	60589640	G	C	P	R	TAF4	0.7582	deleterious	uc002ybs.3	0	2.165	4.53	2.233	1	0.998	0	0	0	0	0	0	0	0	2.675	-1.035	33	.	.	.	.	.	.	2	.	.	.	.	59.07	3.15	2.5	2.9	2.65	1.13	0.02	0.732	0.566	0.503	0.647	-2
20	60772988	T	A	C	S	GTPBP5	0.4182	neutral	uc002yce.4	0.08	1.705	4.34	2.097	0.634	0.453	0	0	0	0	0	0	0	0	0.95	-1.372	45	.	.	.	.	.	.	0	13.592	61.8	.	.	16.07	3.99	3.7	3.3	0.47	0.23	0.16	0.227	0.263	0.351	0.177	-1
21	30959815	A	G	I	T	GRIK1	0.4177	deleterious	uc002ynn.3;uc011acs.2;uc011act.2;uc010glq.1;uc002yno.1	0	2.665	4.85	2.165	1	1	0	0	0	0	0	0	0	0	2.711	-0.845	462	0	1	0	-51	0.7	-0.77	0	2.195	43.96	0.038	2	12.06	5.63	3.4	5.2	1.43	2.29	0.02	0.218	0.578	0.499	0.262	-1
21	33346895	G	A	V	I	HUNK	0.2422	neutral	uc002yph.3	0.38	0.695	4.51	2.507	0.975	0.509	0	0	0	0	0	0	0	0	0.373	-1.245	64	.	.	.	.	.	.	1	8.328	30.67	.	.	14.03	0.17	0.7	0.3	0.3	0.51	0.07	0.013	0.166	0.147	0.114	3
21	41684236	G	A	R	W	DSCAM	0.7499	deleterious	uc002yyq.1	0.03	3.55	4.57	1.256	1	0.998	0	0	0	0	0	0	0	0	3.66	-1.398	34	.	.	.	.	.	.	1	.	.	.	.	30.03	7.39	5.1	3.6	3.34	4.1	0.22	0.134	0.386	0.366	0.048	-3
21	43412590	C	T	G	R	ZNF295	0.3703	neutral	uc002zab.4;uc002zaa.4;uc002yzy.4;uc021wjo.1	0.16	1.39	5.77	2.723	0.974	0.459	0	0	0	0	0	0	0	0	2.268	-1.324	36	.	.	.	.	.	.	0	4.052	81.71	.	.	99.13	10.88	1.5	4.1	3.01	2.38	0.01	0.714	0.263	0.948	0.358	-2
21	45502691	G	A	M	I	TRAPPC10	0.1896	neutral	uc010gpo.3;uc011afa.2;uc002zea.3	0.23	0.345	5.58	2.622	0.025	0.02	0	0	0	0	0	0	0	0	1.234	-1.894	45	.	.	.	.	.	.	0	10.494	91.18	.	.	18.03	5.15	0.5	2.6	0.74	0.57	0.16	0.36	0.589	0.196	0.076	1
21	47628169	C	T	R	H	LSS	0.0265	neutral	uc011afv.1;uc002zil.2;uc002zij.3;uc002zik.2	0.01	1.08	-8.21	-1.628	0.002	0.002	0	0	0	0	0	0	0	0	0.203	-2.781	55	.	.	.	-20	1.03	0.35	1	30.689	88.9	0.077	1	19.04	0.59	0.1	1.3	2.13	1.13	0.21	0.221	0.057	0.058	0.175	0
1	16525147	G	C	R	G	ARHGEF19	0.7818	deleterious	uc001ayc.1;uc009voo.1	0.11	0.805	5.37	2.539	0.999	0.974	0	0	0	0	0	0	0	0	1.887	-1.497	80	.	.	.	.	.	.	3	1.503	34.41	.	.	99.13	10.88	1.5	4.1	3.01	2.38	0.01	0.714	0.263	0.948	0.358	-2
22	16279213	G	A	A	V	POTEH	0.0575	neutral	uc002zlh.1;uc010gqp.2;uc002zlj.1	0.02	1.735	0.309	0.148	0.028	0.065	0	0	0	0	0	1	0	0	0.766	-1.485	75	.	.	.	.	.	.	0	21.637	80.37	.	.	28.06	10.07	2.2	2.4	0.46	1.08	0.03	0.499	1.256	0.401	0.052	0
22	22843578	A	C	V	G	ZNF280B	0.2018	neutral	uc021wmn.1;uc002zwc.1	0.53	1.15	3.44	2.038	0.012	0.011	0	0	0	0	0	0	0	0	0.405	-1.814	36	.	.	.	.	.	.	0	26.573	76.43	.	.	42.08	18.17	3.1	4.6	0.6	1.65	0.15	0.48	1.308	1.473	0.479	-3
22	25123995	A	G	I	T	PIWIL3	0.7788	deleterious	uc011ajy.1;uc010gut.1;uc011ajx.1;uc003abd.1	0	3.105	2.8	1.311	1	1	0	0	0	0	0	0	0	0	2.307	-1.023	84	.	.	.	.	.	.	0	.	.	.	.	12.06	5.63	3.4	5.2	1.43	2.29	0.02	0.218	0.578	0.499	0.262	-1
22	32804767	T	A	E	D	C22orf28	0.2905	neutral	uc003amm.2	0	1.385	-0.231	-0.062	0.998	0.967	0	0	0	0	0	0	0	0	1.14	-0.966	101	.	.	.	.	.	.	0	12.098	30.5	.	.	14.03	1.89	0.7	0	0.16	0.37	0.01	0.58	0.026	0.048	0.436	2
22	32804767	T	A	E	D	C22orf28	0.2905	neutral	uc003amm.2	0	1.385	-0.231	-0.062	0.998	0.967	0	0	0	0	0	0	0	0	1.14	-0.966	101	.	.	.	.	.	.	0	12.098	30.5	.	.	14.03	1.89	0.7	0	0.16	0.37	0.01	0.58	0.026	0.048	0.436	2
22	38884082	G	A	P	S	DDX17	0.9505	deleterious	uc003avy.4;uc003avx.4	0	3.285	5.25	2.603	1	0.997	0	0	0	0	0	0	0	0	1.786	-0.847	524	.	.	.	.	.	.	0	8.325	37.86	.	.	10.04	7.96	1.2	0.8	0.3	0.91	0	0.247	0.574	0.099	0.41	-1
22	41536148	C	A	Q	K	EP300	0.2066	neutral	uc003azl.4	0.01	1.33	5.2	2.581	0.996	0.952	0	0	0	0	0	0	0	0	1.518	-1.78	157	.	.	.	.	.	.	0	0.812	17.94	.	.	0.04	1.26	0.8	0.4	0.65	1.62	0.02	0.008	0.119	0.305	0.05	1
22	42294664	A	G	I	V	SREBF2	0	neutral	uc003bbi.3	1	-0.695	-2.6	-0.903	0	0.001	0	0	0	0	0	0	0	0	-0.298	-1.851	44	.	.	.	.	.	.	2	24.375	90.53	.	.	14.03	0.17	0.7	0.3	0.3	0.51	0.07	0.013	0.166	0.147	0.114	3
22	46777752	C	T	R	H	CELSR1	0.7649	deleterious	uc003bhw.1;uc011arc.1	0.04	2.63	4.89	2.279	1	1	0	0	0	0	0	0	0	0	3.041	-1.064	166	.	.	.	.	.	.	1	.	.	.	.	19.04	0.59	0.1	1.3	2.13	1.13	0.21	0.221	0.057	0.058	0.175	0
22	47068805	G	A	A	T	GRAMD4	0.104	neutral	uc010had.3;uc003bhx.3	0.61	0.205	4.63	2.294	0.843	0.21	0	0	0	0	0	0	0	0	1.363	-1.903	57	.	.	.	.	.	.	1	2.794	75.26	.	.	30.03	4.27	0.5	2.5	0.67	0.7	0.08	0.704	0.512	0.049	0.324	0
X	49834668	C	T	R	W	CLCN5	0.7577	deleterious	uc004dor.1;uc004dot.1;uc004doq.1;uc004dos.1	0	2.98	3.67	0.435	1	0.996	.	.	.	.	.	.	.	.	3.66	-1.398	25	.	.	.	.	.	.	1	.	.	.	.	30.03	7.39	5.1	3.6	3.34	4.1	0.22	0.134	0.386	0.366	0.048	-3
1	24201929	G	T	S	Y	CNR2	0.6912	deleterious	uc001bif.3;uc021oij.1	0.04	1.41	5.13	1.566	0.934	0.857	0	0	0	0	0	0	0	0	2.45	-1.566	215	.	.	.	.	.	.	0	2.402	86.39	.	.	76.1	8.56	3	0.5	0.44	1.02	0.09	0.048	0.338	0.521	0.021	-2
X	82764282	T	C	L	S	POU3F4	0.9889	deleterious	uc004eeg.2	0	4.565	5.07	1.797	1	0.998	0	0	0	0	0	0	0	0	2.373	-1.117	269	.	.	.	-78	0.82	0.68	2	2.567	32.13	0.234	2	26.09	11.93	4.3	4.6	1.24	2.35	0.14	0.497	0.333	0.646	0.32	-2
X	123517756	T	C	K	R	ODZ1	0.7558	deleterious	uc004euj.3;uc011muj.2;uc010nqy.3	0	2.215	5.88	1.973	0.997	0.985	0	0	0	0	0	0	0	0	1.644	-1.166	36	.	.	.	.	.	.	0	.	.	.	.	28.01	1.43	0.8	0.6	1.03	0.89	0.06	0.052	0.199	0.39	0.004	2
1	27440652	C	T	V	I	SLC9A1	0.0797	neutral	uc001bnn.2;uc001bnm.3	0.18	-0.88	4.71	1.125	0.02	0.021	0	0	0	0	0	0	0	1	0.308	-1.875	373	.	.	.	.	.	.	1	21.156	78.65	.	.	14.03	0.17	0.7	0.3	0.3	0.51	0.07	0.013	0.166	0.147	0.114	3
X	129149138	G	A	C	Y	BCORL1	0.5267	deleterious	uc022cdu.1;uc010nrd.1	0	0.805	5.06	2.089	0.999	0.996	0	0	0	0	0	0	0	0	2.646	-1.293	37	.	.	.	.	.	.	0	.	.	.	.	60.03	4.57	0.7	3.8	0.03	0.79	0.07	0.179	0.075	0.17	0.156	-2
X	130419865	C	A	K	N	IGSF1	0.2705	neutral	uc004ewe.4;uc022cdv.1;uc004ewf.2;uc004ewg.3;uc022cdw.1;uc004ewd.3	0.11	0.895	2.44	0.541	0.997	0.994	0	0	0	0	0	0	0	0	1.714	-1.416	42	.	.	.	.	.	.	0	.	.	.	.	14.07	2.89	0.3	0.4	0.72	1.84	0.01	0.4	0.117	0.27	0.27	0
1	32206984	A	T	L	Q	BAI2	0.7724	deleterious	uc010ogp.2;uc010ogo.2;uc001btn.3;uc001bto.3;uc010ogq.2;uc001btq.1	0	1.735	5.48	2.221	1	1	.	.	.	.	.	.	.	.	2.902	-1.039	83	.	.	.	.	.	.	0	.	.	.	.	14.97	6.95	5.6	7.3	1.91	3.66	0.12	0.072	0.421	0.327	0.137	-2
1	32790137	C	T	S	F	HDAC1	0.9207	deleterious	uc010ohf.1;uc001bvb.1;uc010ohd.1;uc010ohe.1	0.03	3.935	5.2	2.607	1	1	0	0	0	0	0	0	0	0	2.605	-1.239	100	1	0	0	101	0.85	-0.08	0	.	.	.	1	60.1	10.33	4	3.6	1.37	2.51	0.2	0.456	0.465	0.692	0.333	-2
1	33354602	C	T	L	F	HPCA	0.4766	neutral	uc001bwh.3	0.06	3.17	5.22	2.894	0.024	0.008	0	0	0	0	0	0	0	0	1.127	-1.887	138	1	0	0	23	0.03	0.39	0	22.568	77.2	0.299	1	34.01	1.6	0.3	1	0.13	0.16	0.06	0.041	0.132	0.046	0.013	0
1	38023331	A	G	N	S	DNALI1	0.8533	deleterious	uc001cbj.3	0.08	3.145	5.49	2.083	0.997	0.989	0	0	0	0	0	0	0	0	1.411	-1.26	27	.	.	.	.	.	.	0	.	.	.	.	27.03	3.35	2.4	2.7	0.6	1.09	0.05	0.033	0.324	0.256	0.037	1
1	39784265	C	T	S	L	MACF1	0.6564	deleterious	uc001cdb.1;uc001cdc.2;uc021olt.1;uc009vvq.1;uc001cda.1;uc021ols.1	0.01	2.075	5.97	2.836	0.969	0.519	.	.	.	.	.	.	.	.	1.08	-2.142	104	.	.	.	.	.	.	1	2.847	51.9	.	.	26.09	11.93	4.3	4.6	1.24	2.35	0.14	0.497	0.333	0.646	0.32	-2
1	46726433	G	A	R	Q	RAD54L	0.2212	neutral	uc009vye.2;uc001cpl.2	0.47	0.595	5.82	2.752	0.418	0.048	0	0	0	0	0	0	0	0	0.671	-2.329	74	0	0	0	-29	0.56	-0.15	1	5.871	68.81	0.479	1	28.05	0.17	0	1	1.68	0.73	0.04	0.06	0.08	0.085	0.054	1
1	60106970	T	G	Y	D	FGGY	0.0258	neutral	uc009wac.3	0	.	-4.62	-1.537	0.001	0.001	.	.	.	.	.	.	.	.	0.928	-2.624	12	.	.	.	.	.	.	0	6.855	90.09	.	.	48.09	6.35	6.8	2.2	1.16	3.76	0.09	0.137	0.725	0.402	0.088	-3
1	78163012	C	T	R	Q	USP33	0.5249	neutral	uc001dht.3;uc001dhu.3	0.01	2.045	4.96	2.452	0.944	0.482	0	0	0	0	0	0	0	0	1.874	-1.688	93	.	.	.	.	.	.	1	3.216	80.36	.	.	28.05	0.17	0	1	1.68	0.73	0.04	0.06	0.08	0.085	0.054	1
1	103352554	C	A	R	I	COL11A1	0.9167	deleterious	uc001dul.3;uc001duk.3;uc001dum.3;uc009weh.3;uc001dun.3	0	2.595	5.53	2.608	0.999	0.996	.	.	.	.	.	.	.	.	2.348	-1.398	31	.	.	.	.	.	.	0	.	.	.	.	43.02	7.12	5.3	9	3.91	4.54	0.07	0.221	0.879	0.672	0.007	-3
1	110294811	C	T	G	R	EPS8L3	0.0596	neutral	uc001dyq.2;uc001dyr.2	0	0.49	-1.03	-0.157	0.008	0.015	.	.	.	.	.	.	.	.	0.635	-1.555	25	.	.	.	.	.	.	0	25.948	75.42	.	.	99.13	10.88	1.5	4.1	3.01	2.38	0.01	0.714	0.263	0.948	0.358	-2
1	146728216	C	T	S	L	CHD1L	0.2694	neutral	uc009wjh.3;uc001epn.4;uc001epm.4	0.01	1.29	4.93	1.481	0.757	0.131	0	0	0	0	0	0	0	0	1.203	-2.173	55	.	.	.	.	.	.	1	8.097	80.16	.	.	26.09	11.93	4.3	4.6	1.24	2.35	0.14	0.497	0.333	0.646	0.32	-2
1	149881028	C	G	L	F	SV2A	0.2823	neutral	uc001etg.3;uc001eth.2	0.15	0.345	5.38	2.813	0.627	0.222	0	0	0	0	0	0	0	0	1.519	-2.449	125	.	.	.	.	.	.	0	3.917	78.71	.	.	34.01	1.6	0.3	1	0.13	0.16	0.06	0.041	0.132	0.046	0.013	0
1	149881028	C	G	L	F	SV2A	0.2823	neutral	uc001etg.3;uc001eth.2	0.15	0.345	5.38	2.813	0.627	0.222	0	0	0	0	0	0	0	0	1.519	-2.449	125	.	.	.	.	.	.	0	3.917	78.71	.	.	34.01	1.6	0.3	1	0.13	0.16	0.06	0.041	0.132	0.046	0.013	0
1	152188491	C	T	G	S	HRNR	0.0049	neutral	uc001ezt.1	1	1.1	-4.12	-0.747	0.147	0.024	0	0	0	0	0	1	0	0	0.687	-1.543	23	.	.	.	.	.	.	0	12.671	57.61	.	.	30.02	6.07	0.2	0.4	0.66	0.34	0.03	0.229	0.271	0.544	0.121	0
1	155630566	G	C	R	G	YY1AP1	0.561	deleterious	uc010pgh.2;uc001flo.3;uc009wqv.3;uc001fll.3;uc009wqt.3;uc001fln.3;uc001flk.3;uc001flm.3;uc010pgi.2;uc009wqu.3;uc009wqw.3;uc021paz.1;uc001fli.3;uc001flj.3;uc001flh.3;uc010pgg.2;uc001flp.3	0.01	1.245	2.53	1.419	0.917	0.796	0	0	0	0	0	0	0	0	1	-1.961	20	.	.	.	.	.	.	1	.	.	.	.	99.13	10.88	1.5	4.1	3.01	2.38	0.01	0.714	0.263	0.948	0.358	-2
1	155735530	A	C	L	R	GON4L	0.2425	neutral	uc001fmd.4;uc001fmb.4;uc009wrh.1;uc001fly.1;uc001fmc.3;uc009wri.3;uc001flz.2;uc001fma.1	0.11	1.1	1.43	0.419	0.966	0.474	.	.	.	.	.	.	.	.	2.007	-1.942	58	.	.	.	.	.	.	2	2.345	79.14	.	.	43.02	7.12	5.6	8.3	3.59	4.39	0.16	0.012	0.341	0.242	0.083	-2
1	156452416	C	T	R	Q	MEF2D	0.9113	deleterious	uc001fpc.3;uc001fpe.1;uc001fpb.3;uc001fpd.3	0	4.185	4.82	2.232	1	0.996	0	0	1	0	0	0	0	0	2.499	-0.981	439	.	.	.	.	.	.	1	1.892	57.2	.	.	28.05	0.17	0	1	1.68	0.73	0.04	0.06	0.08	0.085	0.054	1
1	158906752	A	G	N	D	PYHIN1	0.2273	neutral	uc001ftb.3;uc001fta.4;uc001ftc.3;uc001fte.3;uc001ftd.3	0.13	1.43	-1.87	-0.102	0.949	0.731	.	.	.	.	.	.	.	.	1.286	-1.65	28	.	.	.	.	.	.	2	1.1	22.45	.	.	0.98	1.14	1.4	0	0.12	1.65	0.05	0.152	0.063	0.375	0.03	1
1	159558174	C	G	S	R	APCS	0.6957	deleterious	uc001ftv.3	0	3.045	1.14	0.454	1	0.999	0	0	0	0	0	0	0	0	2.402	-1.409	92	0	1	0	84	0.93	-0.56	0	2.541	72.65	0.008	2	69.11	4.81	1.3	3.7	2.35	2.04	0.02	0.485	0.008	0.404	0.237	-1
1	159922117	C	T	C	Y	SLAMF9	0.9494	deleterious	uc001fus.3	0	3.205	5	2.316	1	1	1	0	0	0	0	0	0	0	2.964	-1.073	34	.	.	.	.	.	.	0	.	.	.	.	60.03	4.57	0.7	3.8	0.03	0.79	0.07	0.179	0.075	0.17	0.156	-2
1	162740230	C	T	R	C	DDR2	0.3065	neutral	uc001gcg.3;uc001gcf.3	0.05	-0.69	4.86	2.733	0	0	0	0	0	0	0	0	0	0	-0.109	-2.96	123	.	.	.	.	.	.	1	31.259	87.25	.	.	53.04	0.82	5	7	2.82	2.27	0.18	0.258	0.271	0.053	0.06	-3
1	167745396	C	T	S	F	MPZL1	0.3753	neutral	uc001geo.3	0	0.895	4.36	1.541	0.594	0.184	0	0	0	0	0	0	0	0	2.043	-1.398	29	.	.	.	.	.	.	0	10.984	83.64	.	.	60.1	10.33	4	3.6	1.37	2.51	0.2	0.456	0.465	0.692	0.333	-2
1	185833720	C	T	T	I	HMCN1	0.2749	neutral	uc001grq.1	0.12	0	5.43	2.533	0.978	0.885	0	0	0	0	0	0	0	0	2.176	-1.277	36	.	.	.	.	.	.	0	3.684	85.77	.	.	12.06	5.63	3.4	5.2	1.43	2.29	0.02	0.218	0.578	0.499	0.262	-1
1	186344048	C	T	G	D	TPR	0.2089	neutral	uc001grv.3;uc010pop.2	0.22	0.755	5.52	2.585	0.001	0.001	0	1	0	0	0	0	0	0	0.17	-2.242	39	.	.	.	.	.	.	0	18.501	87.85	.	.	58.03	8.28	4	3.1	1.38	3.08	0.03	0.414	0.116	0.663	0.054	-1
1	197073712	A	G	C	R	ASPM	0.0405	neutral	uc001gtu.3	0.34	-0.11	-6.41	-1.021	0	0.004	0	0	0	0	0	0	0	0	-0.177	-2.815	244	.	.	.	.	.	.	2	13.595	76.33	.	.	53.04	0.82	5	7	2.82	2.27	0.18	0.258	0.271	0.053	0.06	-3
1	197297759	G	A	S	N	CRB1	0.0624	neutral	uc010ppb.2;uc001gty.2;uc009wza.3;uc010poz.2;uc001gtz.3	0.69	0.695	1.07	0.314	0.028	0.021	0	0	0	0	0	0	0	0	0.29	-2.055	42	.	.	.	.	.	.	0	19.003	64.02	.	.	27.03	3.35	2.4	2.7	0.6	1.09	0.05	0.033	0.324	0.256	0.037	1
1	202880289	C	T	V	M	KLHL12	0.2173	neutral	uc001gyn.1;uc009xah.1;uc010pqc.1;uc001gyo.1	0	2.685	5.56	2.778	1	0.996	0	0	0	0	0	0	0	0	2.799	-1.299	108	.	.	.	.	.	.	0	1.957	52.31	.	.	32.06	5.32	0.2	2.3	0.44	0.06	0.09	0.373	0.755	0.049	0.038	1
1	212190300	C	G	S	T	INTS7	0.8118	deleterious	uc001hiw.2;uc001hix.2;uc009xdb.2;uc010pta.2;uc001hiy.2	0	2.125	5.88	2.778	0.974	0.969	0	0	0	0	0	0	0	0	1.359	-1.348	27	.	.	.	.	.	.	0	.	.	.	.	14.03	6.3	0.6	0.1	0.13	0.21	0.07	0.046	0.293	0.577	0.018	1
1	212190300	C	G	S	T	INTS7	0.8118	deleterious	uc001hiw.2;uc001hix.2;uc009xdb.2;uc010pta.2;uc001hiy.2	0	2.125	5.88	2.778	0.974	0.969	0	0	0	0	0	0	0	0	1.359	-1.348	27	.	.	.	.	.	.	0	.	.	.	.	14.03	6.3	0.6	0.1	0.13	0.21	0.07	0.046	0.293	0.577	0.018	1
1	213302953	C	A	Q	K	RPS6KC1	0.2407	neutral	uc001hke.3;uc010pts.2;uc001hkd.3;uc010ptu.2;uc010ptt.2;uc010ptr.2	0.24	0.805	5.54	2.605	0.204	0.077	0	0	0	0	0	0	0	0	1.307	-1.718	49	.	.	.	.	.	.	0	9.985	85.01	.	.	0.04	1.26	0.8	0.4	0.65	1.62	0.02	0.008	0.119	0.305	0.05	1
1	216062348	A	C	M	R	USH2A	0.1459	neutral	uc001hku.1	.	1.155	-8.18	-1.645	0.351	0.163	0	0	0	0	0	0	0	0	1.506	-2.164	37	.	.	.	.	.	.	0	2.947	84.24	.	.	24.99	1.97	4.8	6.4	3.17	3.97	0.23	0.139	0.29	0.476	0.083	-1
1	223465897	C	T	R	Q	SUSD4	0.111	neutral	uc001hnx.3;uc001hny.4;uc001hnz.2	0.01	0.57	3.47	1.264	0.545	0.07	.	.	.	.	.	.	.	.	0.76	-1.56	32	.	.	.	.	.	.	1	13.574	77.93	.	.	28.05	0.17	0	1	1.68	0.73	0.04	0.06	0.08	0.085	0.054	1
1	231935948	C	G	A	G	DISC1	0.6967	deleterious	uc001huy.3;uc010pxh.2;uc010pwj.1;uc001huz.3;uc010pww.2;uc010pwr.1;uc001hva.3;uc010pwg.1;uc010pxe.2;uc010pxm.2;uc010pxf.2;uc009xfr.3;uc010pxd.2;uc010pxn.1;uc010pxj.1;uc010pwi.1;uc010pwh.1;uc010pxb.1	0.03	2.095	4.63	2.374	1	0.999	0	0	0	0	0	0	0	0	1.864	-0.919	28	.	.	.	.	.	.	0	.	.	.	.	14.02	8.1	0.9	2.2	0.14	0.57	0.18	0.979	0.052	1.072	0.427	0
1	235505485	G	A	E	K	GGPS1	0.2917	neutral	uc001hww.3;uc001hwv.3;uc001hwx.3	0.05	1.53	5.26	1.61	0.143	0.059	0	0	0	0	0	0	0	0	0.797	-1.592	93	1	0	0	30	1.3	-0.4	0	17.179	88	0.481	1	0.94	2.14	1	0.4	0.76	0.56	0.03	0.332	0.154	0.153	0.136	1
1	242383342	T	C	K	R	PLD5	0.121	neutral	uc001hzo.2;uc021pll.1;uc001hzn.2;uc001hzl.4;uc001hzm.4	0.37	-0.11	5.52	2.093	0.049	0.028	.	.	.	.	.	.	.	.	0.265	-1.641	33	.	.	.	.	.	.	0	15.652	63.51	.	.	28.01	1.43	0.8	0.6	1.03	0.89	0.06	0.052	0.199	0.39	0.004	2
1	245027141	C	G	G	R	HNRNPU	0.2419	neutral	uc001iaz.1;uc001iba.1	0.11	0.345	3.42	1.951	0.013	0.02	.	.	.	.	.	.	.	.	0.396	-1.419	13	.	.	.	.	.	.	3	25.824	75.06	.	.	99.13	10.88	1.5	4.1	3.01	2.38	0.01	0.714	0.263	0.948	0.358	-2
1	245250572	G	T	M	I	EFCAB2	0.1727	neutral	uc001ibc.2;uc010pyo.1	0.02	0.165	4.47	1.265	0.178	0.101	0	0	0	0	0	0	0	0	0.288	-1.963	49	.	.	.	.	.	.	0	10.244	47.73	.	.	18.03	5.15	0.5	2.6	0.74	0.57	0.16	0.36	0.589	0.196	0.076	1
1	248059630	G	A	V	I	OR2W3	0.7902	deleterious	uc010pzb.2;uc001idp.1	0.01	2.57	4.36	2.759	0.995	0.964	0	0	0	0	0	0	0	1	1.55	-1.126	132	.	.	.	.	.	.	0	4.153	64.65	.	.	14.03	0.17	0.7	0.3	0.3	0.51	0.07	0.013	0.166	0.147	0.114	3
1	248059630	G	A	V	I	OR2W3	0.7902	deleterious	uc010pzb.2;uc001idp.1	0.01	2.57	4.36	2.759	0.995	0.964	0	0	0	0	0	0	0	1	1.55	-1.126	132	.	.	.	.	.	.	0	4.153	64.65	.	.	14.03	0.17	0.7	0.3	0.3	0.51	0.07	0.013	0.166	0.147	0.114	3
2	26950618	G	C	V	L	KCNK3	0.8814	deleterious	uc002rhn.2	0	0.69	5.27	2.619	0.973	0.906	0	0	0	0	0	0	0	1	1.06	-1.339	196	.	.	.	.	.	.	1	13.248	39.34	.	.	14.03	0.17	1	0.4	0.02	0.36	0.02	0.246	0.704	0.283	0.038	1
2	27354322	G	A	T	I	PREB	0.1593	neutral	uc002rix.1;uc002riy.1	0.28	0.695	4.17	1.333	0.085	0.023	0	0	0	0	0	0	0	0	1.083	-1.897	33	.	.	.	.	.	.	0	9.925	80.78	.	.	12.06	5.63	3.4	5.2	1.43	2.29	0.02	0.218	0.578	0.499	0.262	-1
2	27604615	T	C	M	V	PPM1G	0.6713	deleterious	uc002rkm.3;uc002rkl.3	0	2.24	3.61	0.508	0.978	0.84	0	0	0	0	0	0	0	0	1.075	-1.226	135	0	1	0	-23	0.11	1	2	5.974	22.19	0.127	2	32.06	5.32	0.2	2.3	0.44	0.06	0.09	0.373	0.755	0.049	0.038	1
2	32730150	G	C	R	P	BIRC6	0.8936	deleterious	uc010ezu.3	0	2.14	6.02	2.865	0.999	0.995	0	0	0	0	0	0	0	0	2.217	-1.398	30	.	.	.	.	.	.	1	.	.	.	.	59.07	3.15	2.5	2.9	2.65	1.13	0.02	0.732	0.566	0.503	0.647	-2
2	37473275	A	C	L	F	C2orf56	0.0855	neutral	uc010ynk.2;uc010ynl.2;uc002rqc.4;uc002rqa.4	0.06	0.69	-3.36	-0.552	0.773	0.516	0	0	0	0	0	0	0	0	1.767	-2.466	98	.	.	.	.	.	.	0	2.194	78.92	.	.	34.01	1.6	0.3	1	0.13	0.16	0.06	0.041	0.132	0.046	0.013	0
2	65245299	G	A	V	M	SLC1A4	0.8173	deleterious	uc010ypz.2;uc010yqa.2;uc002sdh.3	0	2.005	6.17	2.941	1	0.997	0	0	0	0	0	0	0	0	2.761	-1.208	120	.	.	.	.	.	.	1	1.736	47.01	.	.	32.06	5.32	0.2	2.3	0.44	0.06	0.09	0.373	0.755	0.049	0.038	1
2	85529727	G	T	D	Y	TCF7L1	0.679	deleterious	uc002soy.3	0	2.36	4.53	2.328	0.985	0.905	0	0	1	0	0	0	0	0	2.534	-1.622	34	.	.	.	.	.	.	1	1.334	85.03	.	.	48.09	6.35	6.8	2.2	1.16	3.76	0.09	0.137	0.725	0.402	0.088	-3
2	95774145	C	T	G	S	MRPS5	0.539	deleterious	uc002sub.3;uc010yud.1	0.07	1.825	5.25	2.608	0.778	0.503	0	0	0	0	0	0	0	0	0.714	-1.393	46	.	.	.	.	.	.	0	8.134	36.99	.	.	30.02	6.07	0.2	0.4	0.66	0.34	0.03	0.229	0.271	0.544	0.121	0
2	99681512	G	A	R	C	TSGA10	0.3885	neutral	uc010fin.1;uc002szg.4;uc002szi.4;uc002szh.4	0	0.695	5.3	2.767	0.994	0.556	0	0	0	0	0	0	0	0	3.247	-1.79	23	.	.	.	.	.	.	1	0.731	83.38	.	.	53.04	0.82	5	7	2.82	2.27	0.18	0.258	0.271	0.053	0.06	-3
2	163174408	T	G	K	T	IFIH1	0.0941	neutral	uc002uce.3;uc002ucf.3	0.36	1.01	-0.319	0.007	0.041	0.016	.	.	.	.	.	.	.	.	0.437	-1.636	30	.	.	.	.	.	.	2	16.468	74.66	.	.	27.07	0.06	2.7	3.2	1.45	3.14	0.03	0.387	0.5	0.563	0.251	-1
2	166211152	A	T	S	C	SCN2A	0.8488	deleterious	uc002udd.3;uc002udc.3;uc002ude.3	0	2.82	5.56	2.12	0.997	0.964	0	0	0	0	0	0	0	0	2.946	-1.502	201	.	.	.	.	.	.	0	1.204	79.75	.	.	16.07	3.99	3.7	3.3	0.47	0.23	0.16	0.227	0.263	0.351	0.177	-1
2	168100145	C	T	S	L	XIRP2	0.0645	neutral	uc010fpq.3;uc002udx.3;uc002udy.3	0.29	0.625	-1.21	-0.422	0.002	0.002	.	.	.	.	.	.	.	.	-0.109	-1.761	38	.	.	.	.	.	.	1	31.658	84.3	.	.	26.09	11.93	4.3	4.6	1.24	2.35	0.14	0.497	0.333	0.646	0.32	-2
2	169853212	T	G	E	A	ABCB11	0.7917	deleterious	uc002ueo.1	0.01	1.645	3.98	0.871	0.986	0.814	0	0	0	0	0	0	0	0	1.646	-1.363	67	.	.	.	.	.	.	0	3.746	65.48	.	.	58.04	2.07	4.2	5.3	1.36	3.28	0.14	0.015	0.142	0.361	0.063	-1
2	170377387	G	A	E	K	BBS5	0.5304	neutral	uc010zdh.1	0.03	.	5.29	2.634	0.999	0.973	0	0	0	0	0	0	0	0	1.487	-1.255	23	.	.	.	30	1.3	0.35	1	.	.	0.722	2	0.94	2.14	1	0.4	0.76	0.56	0.03	0.332	0.154	0.153	0.136	1
2	170377387	G	A	E	K	BBS5	0.5304	neutral	uc010zdh.1	0.03	.	5.29	2.634	0.999	0.973	0	0	0	0	0	0	0	0	1.487	-1.255	23	.	.	.	30	1.3	0.35	1	.	.	0.722	2	0.94	2.14	1	0.4	0.76	0.56	0.03	0.332	0.154	0.153	0.136	1
2	179396737	C	T	E	K	TTN	0.1865	neutral	uc021vsz.1;uc021vsy.1;uc021vtb.1;uc021vta.1	.	0.55	5.55	2.611	0.649	0.097	0	0	0	0	0	0	0	0	1.561	-1.386	25	.	.	.	.	.	.	1	4.104	90.01	.	.	0.94	2.14	1	0.4	0.76	0.56	0.03	0.332	0.154	0.153	0.136	1
2	179605302	G	T	P	T	TTN	0.0111	neutral	uc021vsz.1;uc021vtb.1;uc021vta.1	.	0	-0.849	-0.519	0	0	0	0	0	0	0	0	0	0	-0.056	-2.277	35	.	.	.	.	.	.	0	22.962	93.96	.	.	3.99	1.66	0.6	0.9	0.17	1.12	0.07	0.293	0.867	0.676	0.392	-1
2	191850362	C	T	G	S	STAT1	0.9138	deleterious	uc002usk.2;uc021vue.1;uc010fsf.1;uc010fse.2;uc002usj.2;uc002usl.2	0	1.415	5.11	2.535	0.997	0.954	0	0	0	0	0	0	0	0	2.15	-1.097	305	.	.	.	29	0.02	1.72	0	5.185	58.53	0.402	5	30.02	6.07	0.2	0.4	0.66	0.34	0.03	0.229	0.271	0.544	0.121	0
2	201464413	C	T	T	M	AOX1	0.7478	deleterious	uc002uvx.3	0.01	2.16	4.65	1.515	0.986	0.87	0	0	0	0	0	0	0	0	3.023	-1.739	221	.	.	.	.	.	.	1	2.995	84.01	.	.	30.09	0.48	2.9	2.6	0.69	1.72	0.14	0.578	0.011	0.303	0.338	-1
2	216235029	C	G	V	L	FN1	0.494	neutral	uc010fvc.1;uc002vfc.3;uc002vfj.3;uc002vff.3;uc002vfa.3;uc002vfh.3;uc002vfb.3;uc002vez.3;uc010zjp.2;uc002vfg.3;uc002vfi.3;uc010fvd.1;uc002vfe.3	0.01	1.32	5.6	2.638	0.998	0.992	0	0	0	0	0	0	0	0	1.025	-1.592	109	.	.	.	.	.	.	1	0.434	6.65	.	.	14.03	0.17	1	0.4	0.02	0.36	0.02	0.246	0.704	0.283	0.038	1
2	220085973	G	A	R	W	ATG9A	0.3186	neutral	uc002vke.1;uc002vkf.1	0.02	1.1	5.3	2.757	0.99	0.353	0	0	0	0	0	0	0	0	3.267	-1.748	19	.	.	.	.	.	.	1	0.555	83.55	.	.	30.03	7.39	5.1	3.6	3.34	4.1	0.22	0.134	0.386	0.366	0.048	-3
2	220085973	G	A	R	W	ATG9A	0.3186	neutral	uc002vke.1;uc002vkf.1	0.02	1.1	5.3	2.757	0.99	0.353	0	0	0	0	0	0	0	0	3.267	-1.748	19	.	.	.	.	.	.	1	0.555	83.55	.	.	30.03	7.39	5.1	3.6	3.34	4.1	0.22	0.134	0.386	0.366	0.048	-3
2	220367114	C	T	T	M	GMPPA	0.5393	deleterious	uc002vlv.3;uc002vlr.3	0.01	1.7	3.55	0.837	0.971	0.75	0	0	0	0	0	0	0	0	2.384	-2.291	98	.	.	.	.	.	.	1	2.682	75.24	.	.	30.09	0.48	2.9	2.6	0.69	1.72	0.14	0.578	0.011	0.303	0.338	-1
2	223554125	T	C	Y	H	MOGAT1	0.2137	neutral	uc010fws.1;uc010fwt.1	0.54	0.335	5.34	2.248	0.001	0.009	0	0	0	0	0	0	0	1	-0.296	-2.001	203	.	.	.	.	.	.	0	23.039	68.96	.	.	26.03	4.34	4.2	1.9	0.66	1.93	0.1	0.216	0.403	0.175	0.041	2
2	224463202	C	A	D	Y	SCG2	0.7903	deleterious	uc002vnm.3;uc021vxk.1	0	1.79	5.74	2.712	1	0.995	0	0	0	0	0	0	0	0	3.012	-1.189	35	.	.	.	.	.	.	0	0.756	47.16	.	.	48.09	6.35	6.8	2.2	1.16	3.76	0.09	0.137	0.725	0.402	0.088	-3
2	228120751	G	A	G	R	COL4A3	0.9277	deleterious	uc002vom.2	0	3.92	5.8	2.74	1	1	0	0	0	0	0	0	0	0	2.849	-0.861	36	.	.	.	.	.	.	1	.	.	.	.	99.13	10.88	1.5	4.1	3.01	2.38	0.01	0.714	0.263	0.948	0.358	-2
2	231103053	G	T	M	I	SP140	0.0751	neutral	uc002vql.3;uc002vqj.3;uc002vqm.3;uc010fxl.3;uc002vqn.3;uc002vqk.2	0.02	0	0.674	0.122	0.847	0.26	0	0	0	0	0	0	0	0	1.007	-2.937	207	.	.	.	.	.	.	0	1.5	55.71	.	.	18.03	5.15	0.5	2.6	0.74	0.57	0.16	0.36	0.589	0.196	0.076	1
2	233103250	C	A	F	L	DIS3L2	0.103	neutral	uc010fxz.3	0.07	1.315	-2.53	-0.598	0.006	0.062	0	0	0	0	0	0	0	0	0.539	-1.874	219	.	.	.	.	.	.	0	13.366	83.28	.	.	34.01	1.6	0.3	1	0.13	0.16	0.06	0.041	0.132	0.046	0.013	0
2	233409575	T	C	I	T	CHRNG	0.7364	deleterious	uc010fye.1;uc002vsx.1	0	3.315	4.88	1.809	0.98	0.87	0	0	0	0	0	0	0	0	2.087	-1.235	53	.	.	.	.	.	.	0	3.631	89.89	.	.	12.06	5.63	3.4	5.2	1.43	2.29	0.02	0.218	0.578	0.499	0.262	-1
2	241724471	C	T	A	T	KIF1A	0.3853	neutral	uc002vzy.3;uc002vzz.2;uc010fzk.3	0	0.925	4.04	1.965	1	0.997	0	0	0	0	0	0	0	0	2.005	-1.154	51	0	1	0	28	0.22	-1.04	1	1.362	46.21	0.029	2	30.03	4.27	0.5	2.5	0.67	0.7	0.08	0.704	0.512	0.049	0.324	0
2	242684178	A	G	T	A	D2HGDH	0.9208	deleterious	uc010fzq.1;uc002wce.1	0	1.955	5.1	1.931	0.968	0.922	0	0	0	0	0	0	0	0	1.248	-0.917	260	.	.	.	.	.	.	2	14.622	53.74	.	.	30.03	4.27	0.5	2.5	0.67	0.7	0.08	0.704	0.512	0.049	0.324	0
3	386367	C	G	L	V	CHL1	0.0296	neutral	uc003bow.2;uc003bot.3;uc011asi.2;uc003bou.3	0.64	-0.38	0.807	-0.155	0.046	0.059	.	.	.	.	.	.	.	.	0.599	-1.995	87	.	.	.	.	.	.	0	7.993	66.58	.	.	14.03	0.17	1	0.4	0.02	0.36	0.02	0.246	0.704	0.283	0.038	1
3	13522828	A	T	M	L	HDAC11	0.0427	neutral	uc010heb.3;uc003bxy.3;uc011auy.2	0.2	-1.095	1.34	0.324	0.001	0	0	0	0	0	0	0	0	0	-0.748	-2.185	65	.	.	.	.	.	.	0	27.98	74.51	.	.	18.03	5.15	0.8	1.9	0.42	0.42	0.07	0.127	0.051	0.234	0	2
3	38105382	C	A	T	K	DLEC1	0.7818	deleterious	uc010hgv.1;uc003cho.1;uc010hgw.1;uc003chp.1	0.01	2.33	4.67	2.407	0.996	0.894	0	0	0	0	0	0	0	0	1.821	-1.569	55	.	.	.	.	.	.	0	2.421	44.67	.	.	27.07	0.06	2.7	3.2	1.45	3.14	0.03	0.387	0.5	0.563	0.251	-1
3	41274877	G	A	R	H	CTNNB1	0.845	deleterious	uc011azf.1;uc011azg.1;uc010hia.1;uc003ckr.2;uc003ckp.2;uc003ckq.2	0	3.02	5.72	2.687	1	0.996	0	0	0	0	0	1	0	0	3.315	-1.126	183	1	0	0	-20	1.03	-0.45	1	1.533	58.64	0.44	1	19.04	0.59	0.1	1.3	2.13	1.13	0.21	0.221	0.057	0.058	0.175	0
3	41961295	G	A	T	I	ULK4	0.0749	neutral	uc003ckv.4;uc003ckx.1;uc003ckw.2	0.52	-0.285	3.54	0.747	0.143	0.076	0	0	0	0	0	0	0	0	1.422	-2.124	65	.	.	.	.	.	.	0	11.255	90.12	.	.	12.06	5.63	3.4	5.2	1.43	2.29	0.02	0.218	0.578	0.499	0.262	-1
3	41961295	G	A	T	I	ULK4	0.0749	neutral	uc003ckv.4;uc003ckx.1;uc003ckw.2	0.52	-0.285	3.54	0.747	0.143	0.076	0	0	0	0	0	0	0	0	1.422	-2.124	65	.	.	.	.	.	.	0	11.255	90.12	.	.	12.06	5.63	3.4	5.2	1.43	2.29	0.02	0.218	0.578	0.499	0.262	-1
3	42735111	C	T	E	K	HHATL	0.7508	deleterious	uc003clw.3;uc003clx.3	0.02	2.56	4.35	1.971	1	0.998	0	0	0	0	0	0	0	0	1.749	-1.075	41	.	.	.	.	.	.	0	.	.	.	.	0.94	2.14	1	0.4	0.76	0.56	0.03	0.332	0.154	0.153	0.136	1
3	52813031	G	C	A	P	ITIH1	0.7597	deleterious	uc003dfs.3	0.11	1.95	4.37	2.75	0.997	0.962	0	0	0	0	0	0	0	0	2.085	-1.695	100	.	.	.	.	.	.	0	1.027	60.15	.	.	26.04	5.93	0.1	3.4	0.5	1.82	0.15	0.997	0.355	0.627	0.716	-1
3	112647684	G	C	L	V	CD200R1	0.4389	neutral	uc003dzj.1;uc003dzk.1;uc011bhx.1	0	1.935	3.82	1.363	0.998	0.961	.	.	.	.	.	.	.	.	1.882	-1.196	29	.	.	.	.	.	.	0	1.907	56.03	.	.	14.03	0.17	1	0.4	0.02	0.36	0.02	0.246	0.704	0.283	0.038	1
3	112647684	G	C	L	V	CD200R1	0.4389	neutral	uc003dzj.1;uc003dzk.1;uc011bhx.1	0	1.935	3.82	1.363	0.998	0.961	.	.	.	.	.	.	.	.	1.882	-1.196	29	.	.	.	.	.	.	0	1.907	56.03	.	.	14.03	0.17	1	0.4	0.02	0.36	0.02	0.246	0.704	0.283	0.038	1
3	136016845	G	A	R	Q	PCCB	0.877	deleterious	uc003eqy.2;uc011bmd.1;uc011bmc.2;uc003eqz.1	0	3.17	5.24	2.445	1	1	0	0	0	0	0	0	0	0	2.26	-1.064	84	1	0	0	-29	0.56	-1.01	1	.	.	0.103	1	28.05	0.17	0	1	1.68	0.73	0.04	0.06	0.08	0.085	0.054	1
3	138762808	A	G	F	L	PRR23C	0.0105	neutral	uc011bmt.1	1	1.24	-4.29	-0.888	0.005	0.01	0	0	1	0	0	0	0	0	0.178	-2.074	19	.	.	.	.	.	.	0	20.352	54.2	.	.	34.01	1.6	0.3	1	0.13	0.16	0.06	0.041	0.132	0.046	0.013	0
3	141163203	A	T	E	V	ZBTB38	0.1951	neutral	uc003ety.3;uc021xes.1;uc010hun.3;uc010hup.3;uc010huo.3;uc003etw.3	0.24	0	2.91	0.338	0.437	0.08	0	0	0	0	0	0	0	0	1.85	-1.777	32	.	.	.	.	.	.	0	3.998	89.54	.	.	29.98	8	6.4	7.7	1.82	4.36	0.11	0.514	1.398	0.762	0.011	-2
3	142151632	A	G	I	T	XRN1	0.8877	deleterious	uc003eus.3;uc003euw.3;uc003eut.3;uc003euu.3	0	3.07	6.04	2.317	1	0.999	.	.	.	.	.	.	.	.	2.22	-1.163	73	1	0	0	-51	0.7	-0.33	0	2.359	58.39	0.03	1	12.06	5.63	3.4	5.2	1.43	2.29	0.02	0.218	0.578	0.499	0.262	-1
3	142185303	T	C	T	A	ATR	0.2098	neutral	uc003eux.4;uc003euy.1	0.05	1.95	3.14	0.381	0.323	0.114	0	0	0	0	0	0	0	0	1.095	-1.885	52	.	.	.	.	.	.	0	8.496	77.76	.	.	30.03	4.27	0.5	2.5	0.67	0.7	0.08	0.704	0.512	0.049	0.324	0
3	155208647	G	C	P	R	PLCH1	0.9171	deleterious	uc021xgd.1;uc021xge.1;uc021xgf.1	0	4.71	6.06	2.88	1	1	0	0	0	0	0	0	0	0	2.823	-1.027	150	.	.	.	.	.	.	2	0.139	5.67	.	.	59.07	3.15	2.5	2.9	2.65	1.13	0.02	0.732	0.566	0.503	0.647	-2
3	156570593	G	A	V	I	LEKR1	0.1436	neutral	uc021xgh.1;uc003fbb.3	0.07	0.64	3.56	1.275	0.703	0.391	0	0	0	0	0	0	0	0	0.749	-1.205	29	.	.	.	.	.	.	0	13.576	50	.	.	14.03	0.17	0.7	0.3	0.3	0.51	0.07	0.013	0.166	0.147	0.114	3
3	169513985	T	A	I	F	LRRC34	0.2111	neutral	uc003fga.4;uc021xhd.1	.	0	5.08	2.137	0.917	0.548	0	0	0	0	0	0	0	0	2.213	-1.512	27	.	.	.	.	.	.	0	1.615	70.69	.	.	34.01	1.6	0	1.7	0.19	0.01	0.15	0.192	0.406	0.384	0.089	0
3	179096450	A	T	S	C	MFN1	0.6434	deleterious	uc003fjt.3;uc003fjs.3	0.09	1.79	5.16	1.948	1	0.971	0	0	0	0	0	0	0	0	3.082	-1.421	49	.	.	.	.	.	.	0	1.004	54.93	.	.	16.07	3.99	3.7	3.3	0.47	0.23	0.16	0.227	0.263	0.351	0.177	-1
3	184910031	G	A	P	S	EHHADH	0.1346	neutral	uc011brs.2;uc003fpf.3	0.33	0.345	5.03	1.498	0.255	0.038	0	0	0	0	0	0	0	0	1.313	-2.136	35	.	.	.	.	.	.	0	4.051	77.87	.	.	10.04	7.96	1.2	0.8	0.3	0.91	0	0.247	0.574	0.099	0.41	-1
3	195456546	G	C	R	P	MUC20	0.5871	deleterious	uc010hzo.3;uc010hzp.3	0	1.2	3.76	1.17	1	0.996	0	0	0	0	0	0	0	0	2.68	-1.104	27	.	.	.	.	.	.	3	1.061	42.94	.	.	59.07	3.15	2.5	2.9	2.65	1.13	0.02	0.732	0.566	0.503	0.647	-2
3	195511844	T	G	T	P	MUC4	0.2756	neutral	uc021xjp.1	.	0.55	0	0.056	0.982	0.958	0	0	0	0	0	0	0	0	1.799	-1.773	69	.	.	.	.	.	.	0	0.06	2.06	.	.	3.99	1.66	0.6	0.9	0.17	1.12	0.07	0.293	0.867	0.676	0.392	-1
3	197562676	C	T	R	W	LRCH3	0.5796	deleterious	uc003fyj.1;uc003fyk.2;uc011bul.1	0.01	0.975	4.25	1.258	1	0.987	.	.	.	.	.	.	.	.	3.773	-1.452	51	.	.	.	.	.	.	1	0.405	72.1	.	.	30.03	7.39	5.1	3.6	3.34	4.1	0.22	0.134	0.386	0.366	0.048	-3
4	2661708	G	A	G	S	FAM193A	0.3184	neutral	uc003gfe.2;uc010icl.3;uc003gfd.3;uc011bvn.2;uc011bvm.2;uc010ick.3	0.04	1.78	4.77	1.467	0.951	0.371	0	0	0	0	0	0	0	0	1.579	-1.462	37	.	.	.	.	.	.	1	6.58	78.1	.	.	30.02	6.07	0.2	0.4	0.66	0.34	0.03	0.229	0.271	0.544	0.121	0
4	2814174	G	A	R	Q	SH3BP2	0.0271	neutral	uc011bvp.2	0.39	0.55	1.67	0.45	0.007	0.001	0	0	0	0	0	0	0	0	0.571	-1.975	21	.	.	.	.	.	.	1	18.342	87.95	.	.	28.05	0.17	0	1	1.68	0.73	0.04	0.06	0.08	0.085	0.054	1
4	4303826	A	T	D	V	ZBTB49	0.1991	neutral	uc003ghu.3	0	0.845	5.38	2.179	.	.	.	.	.	.	.	.	.	.	.	.	.	.	.	.	.	.	.	.	.	.	.	.	15.95	9.89	7.1	7.7	1.98	4.73	0.12	0.066	1.424	0.81	0.425	-3
4	4303826	A	T	D	V	ZBTB49	0.1991	neutral	uc003ghu.3	0	0.845	5.38	2.179	.	.	.	.	.	.	.	.	.	.	.	.	.	.	.	.	.	.	.	.	.	.	.	.	15.95	9.89	7.1	7.7	1.98	4.73	0.12	0.066	1.424	0.81	0.425	-3
4	15707209	C	A	P	H	BST1	0.8703	deleterious	uc003goh.4	0.05	2.075	5.72	2.717	1	0.986	0	0	0	0	0	0	0	0	3.274	-1.147	34	1	0	0	41	0.35	-0.48	0	1.776	73.9	0.263	1	40.03	3.74	2.4	1.6	0.52	0	0.19	0.511	0.509	0.445	0.472	-2
4	17706804	G	A	T	I	FAM184B	0.0615	neutral	uc003gpm.4	0.26	0.69	-2.67	-0.207	0.008	0.015	0	0	0	0	0	0	0	0	0.394	-2.379	91	.	.	.	.	.	.	0	11.066	85.19	.	.	12.06	5.63	3.4	5.2	1.43	2.29	0.02	0.218	0.578	0.499	0.262	-1
4	37446620	C	A	Q	K	KIAA1239	0.1075	neutral	uc011bxz.2	0.94	0.695	5.86	2.771	0.278	0.057	0	0	0	0	0	1	0	0	1.207	-1.755	34	.	.	.	.	.	.	0	9.041	74.86	.	.	0.04	1.26	0.8	0.4	0.65	1.62	0.02	0.008	0.119	0.305	0.05	1
4	38775885	T	C	K	E	TLR10	0.1403	neutral	uc021xnm.1;uc021xnl.1;uc003gtk.3;uc003gti.3;uc021xnk.1;uc003gtj.3	0.02	0.805	1.1	-0.03	0.007	0.018	0	0	0	0	0	0	0	0	0.665	-2.108	191	.	.	.	.	.	.	2	9.377	83.23	.	.	0.94	2.14	1	0.4	0.76	0.56	0.03	0.332	0.154	0.153	0.136	1
4	39217743	G	A	V	M	WDR19	0.5249	neutral	uc003gtu.1;uc011byi.2;uc003gtv.3	0	2.285	5.46	2.557	0.732	0.458	0	0	0	0	0	0	0	0	1.074	-1.967	114	.	.	.	.	.	.	0	6.297	50.73	.	.	32.06	5.32	0.2	2.3	0.44	0.06	0.09	0.373	0.755	0.049	0.038	1
4	40818170	C	G	R	P	APBB2	0.6724	deleterious	uc003gvk.3;uc010ifu.3;uc003gvm.3;uc003gvl.3;uc003gvn.3;uc021xnt.1	0	1.795	4.7	1.348	1	0.999	0	0	0	0	0	0	0	0	2.376	-1.281	61	.	.	.	.	.	.	1	.	.	.	.	59.07	3.15	2.5	2.9	2.65	1.13	0.02	0.732	0.566	0.503	0.647	-2
4	47900786	C	A	W	C	NFXL1	0.8348	deleterious	uc010igi.3;uc010igh.3;uc003gxp.3	0	2.35	5.19	2.401	1	0.997	0	0	0	0	0	0	0	0	3.669	-1.191	80	.	.	.	.	.	.	0	0.414	38.2	.	.	83.07	8.21	0.1	3.4	0.52	1.83	0.04	0.124	0.115	0.419	0.012	-2
4	47900786	C	A	W	C	NFXL1	0.8348	deleterious	uc010igi.3;uc010igh.3;uc003gxp.3	0	2.35	5.19	2.401	1	0.997	0	0	0	0	0	0	0	0	3.669	-1.191	80	.	.	.	.	.	.	0	0.414	38.2	.	.	83.07	8.21	0.1	3.4	0.52	1.83	0.04	0.124	0.115	0.419	0.012	-2
4	55953925	C	T	D	N	KDR	0.7101	deleterious	uc003has.3;uc003hat.1	0.01	2.215	5.61	2.659	0.983	0.697	0	0	0	0	0	0	0	0	2.058	-1.176	53	.	.	.	.	.	.	0	3.376	87.54	.	.	0.98	1.14	1.4	0	0.12	1.65	0.05	0.152	0.063	0.375	0.03	1
4	56756552	G	T	K	N	EXOC1	0.6312	deleterious	uc003hbf.1;uc003hbg.1;uc003hbe.1	0.02	1.155	5.45	2.58	0.991	0.858	.	.	.	.	.	.	.	.	1.855	-1.553	28	.	.	.	.	.	.	0	1.84	50.06	.	.	14.07	2.89	0.3	0.4	0.72	1.84	0.01	0.4	0.117	0.27	0.27	0
4	74450943	C	T	R	K	RASSF6	0.066	neutral	uc003hhc.1;uc003hhd.1;uc010iik.1;uc010iil.1	1	0.805	2.29	0.85	0.022	0.007	.	.	.	.	.	.	.	.	0.061	-2.137	52	.	.	.	.	.	.	0	17.647	72.62	.	.	28.01	1.43	0.8	0.6	1.03	0.89	0.06	0.052	0.199	0.39	0.004	2
4	76580350	A	G	L	P	G3BP2	0.091	neutral	uc003hit.3;uc003his.3;uc003hir.3	0.28	-0.975	3.76	1.137	0.883	0.439	0	0	1	0	0	0	0	0	1.897	-1.903	44	.	.	.	.	.	.	2	1.818	71.58	.	.	16.05	3.97	3.1	5.4	0.94	3.26	0.14	0.744	0.907	0.745	0.73	-3
4	76812814	G	T	S	R	PPEF2	0.444	neutral	uc003hix.3;uc003hiz.1	0.16	1.845	3.26	1.24	0.969	0.754	.	.	.	.	.	.	.	.	2.098	-1.673	57	.	.	.	.	.	.	0	3.127	70.57	.	.	69.11	4.81	1.3	3.7	2.35	2.04	0.02	0.485	0.008	0.404	0.237	-1
4	80954694	C	T	G	E	ANTXR2	0.6628	deleterious	uc003hly.4;uc003hlz.4	0.04	2.215	4.83	1.229	0.996	0.906	.	.	.	.	.	.	.	.	2.362	-1.051	53	.	.	.	.	.	.	0	6.115	86.68	.	.	72.06	10.17	3.3	3.1	1.22	2.71	0.04	0.994	0.09	0.711	0.49	-2
4	80954694	C	T	G	E	ANTXR2	0.6628	deleterious	uc003hly.4;uc003hlz.4	0.04	2.215	4.83	1.229	0.996	0.906	.	.	.	.	.	.	.	.	2.362	-1.051	53	.	.	.	.	.	.	0	6.115	86.68	.	.	72.06	10.17	3.3	3.1	1.22	2.71	0.04	0.994	0.09	0.711	0.49	-2
4	80954694	C	T	G	E	ANTXR2	0.6628	deleterious	uc003hly.4;uc003hlz.4	0.04	2.215	4.83	1.229	0.996	0.906	.	.	.	.	.	.	.	.	2.362	-1.051	53	.	.	.	.	.	.	0	6.115	86.68	.	.	72.06	10.17	3.3	3.1	1.22	2.71	0.04	0.994	0.09	0.711	0.49	-2
4	83839760	C	A	L	I	THAP9	0.466	neutral	uc003hns.1;uc003hnt.2;uc003hnv.2	0.03	0.345	2.33	0.673	0.536	0.272	0	0	0	0	0	0	0	0	1.697	-1.309	26	.	.	.	.	.	.	0	5.449	84.83	.	.	0	0	0.3	0.7	0.32	0.15	0.09	0.233	0.538	0.43	0.076	2
4	84342874	C	T	V	I	HELQ	0.0411	neutral	uc010ikb.3;uc003hom.3	0.4	1.07	-2.74	-0.75	0.003	0.002	0	0	0	0	0	0	0	0	0.306	-2.015	98	.	.	.	.	.	.	1	23.602	86.92	.	.	14.03	0.17	0.7	0.3	0.3	0.51	0.07	0.013	0.166	0.147	0.114	3
4	90034383	G	T	W	C	TIGD2	0.8198	deleterious	uc003hsk.3	0.03	2.975	3.9	2.023	1	1	0	0	0	0	0	0	0	0	3.682	-1.036	39	.	.	.	.	.	.	0	.	.	.	.	83.07	8.21	0.1	3.4	0.52	1.83	0.04	0.124	0.115	0.419	0.012	-2
4	90874301	C	T	P	L	MMRN1	0.8529	deleterious	uc011cds.2;uc010iku.3;uc003hst.3	0	2.66	5.11	2.765	1	1	0	0	0	0	0	0	0	0	2.533	-0.906	30	.	.	.	.	.	.	1	.	.	.	.	16.05	3.97	3.1	5.4	0.94	3.26	0.14	0.744	0.907	0.745	0.73	-3
4	100237436	T	G	T	P	ADH1B	0.3618	neutral	uc011cei.1;uc003hus.4;uc003hut.4	0.02	1.62	1.26	-0.038	0.029	0.289	0	0	0	0	0	0	0	0	1.681	-2.455	248	0	0	0	-4	0.3	0.03	0	2.407	93.73	0.022	2	3.99	1.66	0.6	0.9	0.17	1.12	0.07	0.293	0.867	0.676	0.392	-1
4	106180819	G	T	A	S	TET2	0.8113	deleterious	uc003hxk.3;uc011cez.2	0	2.81	5	2.31	1	0.99	0	0	0	0	0	0	0	0	1.797	-1.083	109	.	.	.	.	.	.	0	1.063	19.93	.	.	16	2.03	1.1	2.6	0.8	0.91	0.15	0.75	0.219	0.528	0.306	1
4	123342540	G	A	A	T	ADAD1	0.697	deleterious	uc003ieq.3;uc003iep.3;uc003ieo.3	0	1.8	4.93	2.277	1	1	0	0	0	0	0	0	0	0	2.152	-0.919	53	.	.	.	.	.	.	0	.	.	.	.	30.03	4.27	0.5	2.5	0.67	0.7	0.08	0.704	0.512	0.049	0.324	0
4	144797973	C	T	V	I	GYPE	0.0702	neutral	uc003ijj.3;uc003ijk.4	1	.	0	0.064	0.386	0.198	0	0	0	0	0	0	0	1	0.482	-1.782	1	.	.	.	.	.	.	0	.	.	.	.	14.03	0.17	0.7	0.3	0.3	0.51	0.07	0.013	0.166	0.147	0.114	3
4	151749715	G	T	S	R	LRBA	0.0486	neutral	uc003ilu.4;uc010ipj.3;uc003ilt.4	0.53	1.39	-2.87	-0.22	0.145	0.107	.	.	.	.	.	.	.	.	1.741	-1.914	34	.	.	.	.	.	.	0	3.779	90.81	.	.	69.11	4.81	1.3	3.7	2.35	2.04	0.02	0.485	0.008	0.404	0.237	-1
4	158091801	G	A	R	Q	GLRB	0.7763	deleterious	uc003ipj.2;uc021xtq.1	0.03	1.39	5.95	2.825	0.997	0.979	0	0	0	0	0	0	0	0	1.549	-1.582	27	.	.	.	.	.	.	1	.	.	.	.	28.05	0.17	0	1	1.68	0.73	0.04	0.06	0.08	0.085	0.054	1
4	158262484	C	T	T	M	GRIA2	0.9198	deleterious	uc003ipk.4;uc003ipl.4;uc003ipm.4;uc011cit.2	0	3.68	5.53	2.758	1	1	0	0	0	0	0	0	0	1	3.108	-1.149	51	.	.	.	.	.	.	1	.	.	.	.	30.09	0.48	2.9	2.6	0.69	1.72	0.14	0.578	0.011	0.303	0.338	-1
4	169195105	C	G	V	L	DDX60	0.5369	deleterious	uc003irp.3	0	1.53	4.98	2.467	0.858	0.616	0	0	0	0	0	0	0	0	0.978	-1.046	64	.	.	.	.	.	.	1	27.396	72.96	.	.	14.03	0.17	1	0.4	0.02	0.36	0.02	0.246	0.704	0.283	0.038	1
4	174223211	G	T	A	S	GALNT7	0.772	deleterious	uc003isz.4;uc011ckb.2	0	2.335	5.97	2.828	1	1	0	0	0	0	0	0	0	0	1.892	-0.919	108	.	.	.	.	.	.	0	.	.	.	.	16	2.03	1.1	2.6	0.8	0.91	0.15	0.75	0.219	0.528	0.306	1
5	306768	G	A	G	D	PDCD6	0.5978	deleterious	uc003jat.1;uc003jau.1	0	0.805	5.53	2.599	0.784	0.452	0	0	0	0	0	0	0	0	1.036	-1.991	194	1	0	0	51	0.46	-1.12	0	11.839	62.83	0.241	1	58.03	8.28	4	3.1	1.38	3.08	0.03	0.414	0.116	0.663	0.054	-1
5	32074487	G	A	R	H	PDZD2	0.0086	neutral	uc003jhl.3;uc011cnx.1;uc003jhm.3	0.4	-1.1	-8.89	-1.706	0	0	0	0	0	0	0	0	0	0	-1.245	-3.977	30	.	.	.	.	.	.	1	32.988	93.18	.	.	19.04	0.59	0.1	1.3	2.13	1.13	0.21	0.221	0.057	0.058	0.175	0
5	33576539	G	T	P	T	ADAMTS12	0.0904	neutral	uc003jia.1;uc010iuq.1	0	1.1	4.41	1.436	0.063	0.02	.	.	.	.	.	.	.	.	0.408	-1.696	31	.	.	.	.	.	.	0	12.646	82.9	.	.	3.99	1.66	0.6	0.9	0.17	1.12	0.07	0.293	0.867	0.676	0.392	-1
5	34028963	G	A	T	I	C1QTNF3	0.8484	deleterious	uc003jio.3;uc003jim.3;uc003jin.3	0	1.995	5.56	2.765	0.969	0.886	0	0	0	0	0	0	0	0	1.841	-1.787	199	.	.	.	.	.	.	0	8.596	52.35	.	.	12.06	5.63	3.4	5.2	1.43	2.29	0.02	0.218	0.578	0.499	0.262	-1
5	34043091	G	A	T	I	C1QTNF3	0.2279	neutral	uc003jio.3	0	.	5.77	2.884	0.009	0.008	0	0	0	0	0	0	0	0	0.686	-1.428	21	.	.	.	.	.	.	0	19.833	73.04	.	.	12.06	5.63	3.4	5.2	1.43	2.29	0.02	0.218	0.578	0.499	0.262	-1
5	38947542	A	T	F	I	RICTOR	0.7387	deleterious	uc003jlo.2;uc003jlp.2;uc010ivf.2	0	1.78	5.68	2.164	0.989	0.985	0	0	0	0	0	0	0	0	1.72	-1.351	27	.	.	.	.	.	.	0	.	.	.	.	34.01	1.6	0	1.7	0.19	0.01	0.15	0.192	0.406	0.384	0.089	0
5	41048456	G	C	R	G	HEATR7B2	0.3081	neutral	uc003jmj.4;uc003jmi.4	0.05	1.5	4	1.413	0.144	0.173	0	0	0	0	0	1	0	0	1.562	-1.87	28	.	.	.	.	.	.	1	2.842	91.17	.	.	99.13	10.88	1.5	4.1	3.01	2.38	0.01	0.714	0.263	0.948	0.358	-2
5	41850175	T	C	Y	C	OXCT1	0.9036	deleterious	uc003jmn.3	0	3.77	5.12	2.168	1	0.996	0	0	0	0	0	0	0	0	3.762	-1.094	120	0	1	0	-85	0.25	0.3	0	1.54	87.5	0.11	2	60.03	4.57	0.7	3.8	0.03	0.79	0.07	0.179	0.075	0.17	0.156	-2
5	43298925	G	A	T	I	HMGCS1	0.9433	deleterious	uc003jnr.4;uc003jnq.4	0	4.23	6.02	2.857	1	0.999	0	0	0	0	0	0	0	0	2.635	-0.979	125	1	0	0	51	0.7	-0.44	0	1.355	35.58	0.36	1	12.06	5.63	3.4	5.2	1.43	2.29	0.02	0.218	0.578	0.499	0.262	-1
5	80169078	G	A	E	K	MSH3	0.6089	deleterious	uc003kgz.3	0.06	1.4	5.91	2.803	0.967	0.82	0	0	0	0	0	0	0	0	1.77	-1.2	48	.	.	.	.	.	.	0	3.778	82.85	.	.	0.94	2.14	1	0.4	0.76	0.56	0.03	0.332	0.154	0.153	0.136	1
5	88018537	G	C	R	G	MEF2C	0.8966	deleterious	uc003kjj.3;uc003kjm.3;uc021ybh.1;uc003kji.2;uc003kjk.3;uc003kjl.3;uc021ybg.1	0	2.05	5.69	2.84	1	1	0	0	0	0	0	0	0	0	2.113	-1.101	96	.	.	.	.	.	.	3	.	.	.	.	99.13	10.88	1.5	4.1	3.01	2.38	0.01	0.714	0.263	0.948	0.358	-2
5	102295584	C	G	T	R	PAM	0.8752	deleterious	uc003knv.3;uc011cuz.2;uc003knu.3;uc003kns.3;uc003knt.3;uc003knw.3	0	2.94	5.43	2.566	1	1	0	0	0	0	0	0	0	0	2.566	-0.998	84	0	0	0	57	0.98	-0.12	1	.	.	0.532	2	55.08	1.49	1.9	3.8	2.48	2.25	0.09	0.439	0.301	0.173	0.255	-1
5	121761186	G	A	R	H	SNCAIP	0.6791	deleterious	uc003ksw.1;uc003ksx.1;uc010jct.3;uc010jcw.1	0.01	2.425	5.67	2.677	1	0.999	0	0	0	0	0	0	0	0	2.863	-1.184	35	.	.	.	.	.	.	1	.	.	.	.	19.04	0.59	0.1	1.3	2.13	1.13	0.21	0.221	0.057	0.058	0.175	0
5	139219740	C	G	H	Q	PSD2	0.0137	neutral	uc003leu.1	0.08	1.7	-0.35	-0.324	0.393	0.181	0	0	0	0	0	0	0	0	0.593	-2.147	94	.	.	.	.	.	.	0	1.748	31.39	.	.	9.01	0.76	0.1	0.3	0.45	0.4	0.17	0.161	0.023	0.027	0.121	0
5	139219740	C	G	H	Q	PSD2	0.0137	neutral	uc003leu.1	0.08	1.7	-0.35	-0.324	0.393	0.181	0	0	0	0	0	0	0	0	0.593	-2.147	94	.	.	.	.	.	.	0	1.748	31.39	.	.	9.01	0.76	0.1	0.3	0.45	0.4	0.17	0.161	0.023	0.027	0.121	0
5	139750705	G	A	G	D	SLC4A9	0.9525	deleterious	uc003lfl.2;uc003lfj.2;uc003lfm.2;uc011czg.1;uc003lfk.2	0	3.57	4.91	2.737	1	1	0	0	0	0	0	0	0	1	2.477	-0.809	39	.	.	.	.	.	.	0	.	.	.	.	58.03	8.28	4	3.1	1.38	3.08	0.03	0.414	0.116	0.663	0.054	-1
5	140175208	C	A	P	H	PCDHA2	0.9403	deleterious	uc003lhd.2;uc003lhc.1;uc011czy.2	0	4.675	4.02	2.238	1	1	0	0	0	0	0	0	0	0	4.022	-0.737	481	.	.	.	.	.	.	0	0.83	55.59	.	.	40.03	3.74	2.4	1.6	0.52	0	0.19	0.511	0.509	0.445	0.472	-2
5	140554718	A	G	I	V	PCDHB7	0.0276	neutral	uc003lit.3	0.59	0.23	-0.761	-0.082	0.004	0.016	0	0	0	0	0	0	0	0	0.159	-1.543	94	.	.	.	.	.	.	0	20.37	75.66	.	.	14.03	0.17	0.7	0.3	0.3	0.51	0.07	0.013	0.166	0.147	0.114	3
5	140558933	G	C	V	L	PCDHB8	0.3589	neutral	uc011dai.2	0.06	1.655	2.33	0.199	0.397	0.36	0	0	0	0	0	0	0	0	0.739	-1.177	304	.	.	.	.	.	.	1	27.144	80.65	.	.	14.03	0.17	1	0.4	0.02	0.36	0.02	0.246	0.704	0.283	0.038	1
5	145603023	C	T	P	L	RBM27	0.4745	deleterious	uc003lnz.4;uc003lny.2	0	1.795	5.83	2.762	0.845	0.154	0	0	0	0	0	0	0	0	1.839	-1.522	28	.	.	.	.	.	.	0	4.445	74.65	.	.	16.05	3.97	3.1	5.4	0.94	3.26	0.14	0.744	0.907	0.745	0.73	-3
5	149912558	T	C	F	L	NDST1	0.6705	deleterious	uc011dcj.2;uc003lsk.4;uc003lsl.3	0.02	2.725	5.1	2.061	0.94	0.661	.	.	.	.	.	.	.	.	1.563	-1.308	78	.	.	.	.	.	.	0	3.914	82.91	.	.	34.01	1.6	0.3	1	0.13	0.16	0.06	0.041	0.132	0.046	0.013	0
5	150509024	C	T	D	N	ANXA6	0.326	neutral	uc011dcp.2;uc003ltl.2	0.22	0.815	4.95	2.3	0.27	0.206	0	0	0	0	0	0	0	0	0.587	-1.495	83	.	.	.	.	.	.	1	19.21	63.91	.	.	0.98	1.14	1.4	0	0.12	1.65	0.05	0.152	0.063	0.375	0.03	1
5	151166215	G	A	G	R	G3BP1	0.0194	neutral	uc003lun.3;uc003lum.3;uc010jhy.1	0	3.895	4.15	1.201	1	0.999	0	0	0	0	0	0	0	0	2.71	-1.261	412	1	0	0	113	0.91	-0.46	1	0.516	16.31	.	1	99.13	10.88	1.5	4.1	3.01	2.38	0.01	0.714	0.263	0.948	0.358	-2
5	161524765	C	T	T	I	GABRG2	0.8729	deleterious	uc003lyy.4;uc011dej.2;uc003lyz.4;uc010jjc.3	0	2.56	4.82	1.351	1	0.999	0	0	0	0	0	0	0	0	2.563	-0.969	187	.	.	.	.	.	.	0	1.545	35.97	.	.	12.06	5.63	3.4	5.2	1.43	2.29	0.02	0.218	0.578	0.499	0.262	-1
6	345911	G	C	E	D	DUSP22	0.0482	neutral	uc011dhn.1;uc003msy.1;uc003msx.3	0.11	2.135	3.64	0.659	0.06	0.021	0	0	0	0	0	0	0	0	0.537	-1.622	58	.	.	.	-27	0.29	-0.71	0	22.208	55.98	0.294	2	14.03	1.89	0.7	0	0.16	0.37	0.01	0.58	0.026	0.048	0.436	2
6	17809126	C	T	R	Q	KIF13A	0.5843	deleterious	uc003ncg.4;uc003nci.4;uc003ncf.3;uc003nch.4	0.02	2.125	5.34	2.498	1	0.997	.	.	.	.	.	.	.	.	1.945	-1.281	44	.	.	.	.	.	.	1	.	.	.	.	28.05	0.17	0	1	1.68	0.73	0.04	0.06	0.08	0.085	0.054	1
6	24505151	G	A	G	S	ALDH5A1	0.9856	deleterious	uc003nef.3;uc003neg.3	0	5.09	3.97	1.405	0.998	0.81	0	0	0	0	0	0	0	0	1.114	-0.985	52	0	0	1	29	0.02	-1.04	1	15.251	69.35	.	8	30.02	6.07	0.2	0.4	0.66	0.34	0.03	0.229	0.271	0.544	0.121	0
6	34208681	G	A	V	I	HMGA1	0.2207	neutral	uc003oit.3;uc011dsp.2;uc011dso.2;uc003oiz.3;uc003oiu.3	0	0.695	4.35	2.71	0.939	0.455	0	0	0	0	0	0	0	0	1.427	-1.49	27	.	.	.	.	.	.	0	2.554	59.45	.	.	14.03	0.17	0.7	0.3	0.3	0.51	0.07	0.013	0.166	0.147	0.114	3
6	34208681	G	A	V	I	HMGA1	0.2207	neutral	uc003oit.3;uc011dsp.2;uc011dso.2;uc003oiz.3;uc003oiu.3	0	0.695	4.35	2.71	0.939	0.455	0	0	0	0	0	0	0	0	1.427	-1.49	27	.	.	.	.	.	.	0	2.554	59.45	.	.	14.03	0.17	0.7	0.3	0.3	0.51	0.07	0.013	0.166	0.147	0.114	3
6	35755695	A	G	I	V	C6orf127	0.0115	neutral	uc003old.4	1	-0.345	-1.62	-0.383	0	0.001	0	0	0	0	0	0	0	0	-0.392	-1.887	17	.	.	.	.	.	.	0	22.028	81.82	.	.	14.03	0.17	0.7	0.3	0.3	0.51	0.07	0.013	0.166	0.147	0.114	3
6	38561774	A	G	V	A	BTBD9	0.2118	neutral	uc010jwx.3;uc003ooa.4;uc003ony.4;uc010jwv.3	0	1.82	5.65	2.28	0.996	0.951	0	0	0	0	0	0	0	0	1.628	-1.358	66	.	.	.	.	.	.	0	2.436	51.89	.	.	28.06	10.07	2.2	2.4	0.46	1.08	0.03	0.499	1.256	0.401	0.052	0
6	41657498	T	A	I	F	TFEB	0.2299	neutral	uc003oqv.1;uc003oqu.1;uc003oqs.1;uc003oqt.1;uc010jxo.1;uc003oqr.1;uc021yzl.1	0.01	1.24	5.36	2.025	0.935	0.62	.	.	.	.	.	.	.	.	1.919	-1.919	41	.	.	.	.	.	.	0	2.984	62.66	.	.	34.01	1.6	0	1.7	0.19	0.01	0.15	0.192	0.406	0.384	0.089	0
6	41751917	G	C	A	P	PRICKLE4	0.1846	neutral	uc011duf.1	0	1.39	2.51	1.098	0.023	0.01	.	.	.	.	.	.	.	.	0.805	-1.759	41	.	.	.	.	.	.	0	29.504	73.18	.	.	26.04	5.93	0.1	3.4	0.5	1.82	0.15	0.997	0.355	0.627	0.716	-1
6	42073489	C	T	A	T	C6orf132	0.2298	neutral	uc003orw.2	0.13	0	2.74	1.006	.	.	.	.	.	.	.	.	.	.	.	.	.	.	.	.	.	.	.	.	.	.	.	.	30.03	4.27	0.5	2.5	0.67	0.7	0.08	0.704	0.512	0.049	0.324	0
6	42613210	G	A	R	K	UBR2	0.862	deleterious	uc011dus.2;uc011dur.2	0	2.8	5.6	2.802	1	0.999	0	0	0	0	0	0	0	0	2.013	-0.996	184	.	.	.	.	.	.	0	0.324	7.01	.	.	28.01	1.43	0.8	0.6	1.03	0.89	0.06	0.052	0.199	0.39	0.004	2
6	88385638	C	T	A	T	AKIRIN2	0.1819	neutral	uc003pmk.3	0.63	0.53	5.77	2.884	0.037	0.01	0	0	0	0	0	0	0	0	0.097	-1.54	42	.	.	.	.	.	.	0	16.354	66.5	.	.	30.03	4.27	0.5	2.5	0.67	0.7	0.08	0.704	0.512	0.049	0.324	0
6	91226345	G	A	R	C	MAP3K7	0.7721	deleterious	uc003pob.1;uc003pnz.1;uc003pny.1	0	1.67	5.41	2.688	1	0.99	0	0	0	0	0	0	0	0	3.425	-1.398	28	.	.	.	.	.	.	1	.	.	.	.	53.04	0.82	5	7	2.82	2.27	0.18	0.258	0.271	0.053	0.06	-3
6	97561801	C	T	A	V	KLHL32	0.2057	neutral	uc010kcm.1;uc011ead.1;uc003poy.3;uc011eae.1	0.13	0.54	5.09	2.632	0.001	0.001	0	0	0	0	0	0	0	0	0.089	-2.094	49	.	.	.	.	.	.	0	20.522	80.76	.	.	28.06	10.07	2.2	2.4	0.46	1.08	0.03	0.499	1.256	0.401	0.052	0
6	97561801	C	T	A	V	KLHL32	0.2057	neutral	uc010kcm.1;uc011ead.1;uc003poy.3;uc011eae.1	0.13	0.54	5.09	2.632	0.001	0.001	0	0	0	0	0	0	0	0	0.089	-2.094	49	.	.	.	.	.	.	0	20.522	80.76	.	.	28.06	10.07	2.2	2.4	0.46	1.08	0.03	0.499	1.256	0.401	0.052	0
6	108985226	C	G	P	R	FOXO3	0.2735	neutral	uc003psk.2;uc011ean.1;uc003psm.2;uc010kdj.1	0.05	1.39	4.93	1.418	0.02	0.005	0	0	0	0	0	0	0	0	0.107	-2.428	31	.	.	.	.	.	.	3	8.23	68.05	.	.	59.07	3.15	2.5	2.9	2.65	1.13	0.02	0.732	0.566	0.503	0.647	-2
6	109477060	G	A	E	K	CEP57L1	0.2983	neutral	uc010kdk.3;uc003psy.4;uc010kdl.3;uc003psw.4;uc003psx.4	0.44	1.04	2.8	1.267	.	.	.	.	.	.	.	.	.	.	.	.	.	.	.	.	.	.	.	.	.	.	.	.	0.94	2.14	1	0.4	0.76	0.56	0.03	0.332	0.154	0.153	0.136	1
6	110942509	G	C	P	R	CDK19	0.6769	deleterious	uc011eax.1;uc003puh.1;uc003pui.1	0.06	0.69	5.41	2.816	.	.	.	.	.	.	.	.	.	.	.	.	.	.	.	.	.	.	.	.	.	.	.	.	59.07	3.15	2.5	2.9	2.65	1.13	0.02	0.732	0.566	0.503	0.647	-2
6	117725523	T	G	K	Q	ROS1	0.2723	neutral	uc003pxp.1	0.05	1.735	4.33	0.922	0.78	0.502	0	0	0	0	0	0	0	0	2.049	-1.493	29	.	.	.	.	.	.	0	4.065	84.41	.	.	0.04	1.26	0.8	0.4	0.65	1.62	0.02	0.008	0.119	0.305	0.05	1
6	129468180	A	C	D	A	LAMA2	0.4647	neutral	uc021zfb.1;uc003qbo.3;uc003qbn.3	0	2.51	5.61	2.263	0.939	0.739	0	0	0	0	0	0	0	0	1.741	-1.402	41	.	.	.	.	.	.	0	3.177	72.77	.	.	44.01	0.18	4.9	5.3	1.52	3.65	0.15	0.565	0.168	0.409	0.373	-2
6	136597435	G	C	Q	E	BCLAF1	0.0814	neutral	uc011ede.1;uc003qgy.1;uc003qgx.1	0.78	-0.805	5.36	2.673	0.89	0.42	0	0	0	0	0	0	0	0	0.855	-1.771	23	.	.	.	.	.	.	0	1.483	20.87	.	.	0.98	0.88	1.8	0	0.11	1.06	0.01	0.34	0.273	0.152	0.186	2
6	143094725	G	A	S	L	HIVEP2	0.8315	deleterious	uc003qjd.3	0.01	1.995	5.62	2.821	1	0.996	0	0	0	0	0	0	0	0	2.146	-1.068	36	.	.	.	.	.	.	1	.	.	.	.	26.09	11.93	4.3	4.6	1.24	2.35	0.14	0.497	0.333	0.646	0.32	-2
6	144783895	A	G	K	E	UTRN	0.1284	neutral	uc010khq.1;uc003qkt.3	0.12	0.805	2.89	0.863	0.054	0.021	0	0	0	0	0	0	0	0	1.075	-2.156	55	.	.	.	.	.	.	0	8.325	90.94	.	.	0.94	2.14	1	0.4	0.76	0.56	0.03	0.332	0.154	0.153	0.136	1
6	148855947	G	A	E	K	SASH1	0.6721	deleterious	uc003qmf.1;uc003qme.1;uc011eeb.1	0.13	1.26	5.07	2.364	0.989	0.968	0	0	0	0	0	0	0	0	1.164	-1.656	60	.	.	.	.	.	.	0	1.124	9.3	.	.	0.94	2.14	1	0.4	0.76	0.56	0.03	0.332	0.154	0.153	0.136	1
6	150211107	C	A	W	L	RAET1E	0.4278	neutral	uc003qnl.1;uc021zgq.1;uc003qnk.2;uc003qnj.3	0	2.82	0.892	0.168	0.948	0.628	.	.	.	.	.	.	.	.	1.795	-1.428	58	.	.	.	.	.	.	0	4.198	81.94	.	.	73.05	0.27	0.5	4.7	0.25	0.29	0.06	0.146	0.045	0.124	0.131	-2
6	150238093	G	C	N	K	RAET1G	0.0797	neutral	uc010kii.1	0	0	-0.317	-1.088	0.831	0.557	0	0	0	0	0	0	0	0	1.134	-1.701	4	.	.	.	.	.	.	1	.	.	.	.	14.07	2.89	0.3	0.4	0.72	1.84	0.01	0.4	0.117	0.27	0.27	0
6	150690237	G	A	D	N	IYD	0.17	neutral	uc003qnx.2;uc003qnv.2;uc003qnu.2	0.24	0.895	2.4	1.114	0.006	0.001	0	0	0	0	0	0	0	0	0.281	-2.194	33	.	.	.	.	.	.	1	23.024	72.7	.	.	0.98	1.14	1.4	0	0.12	1.65	0.05	0.152	0.063	0.375	0.03	1
6	150710567	G	C	M	I	IYD	0.4705	neutral	uc003qnx.2;uc003qnv.2;uc003qnu.2	0.23	2.425	5.4	2.812	0.439	0.063	.	.	.	.	.	.	.	.	0.776	-1.734	65	1	0	0	4	0.07	1.39	2	11.103	44.53	.	1	18.03	5.15	0.5	2.6	0.74	0.57	0.16	0.36	0.589	0.196	0.076	1
6	152782817	G	A	A	V	SYNE1	0.7121	deleterious	uc003qox.1;uc021zhb.1;uc003qou.4;uc003qot.4;uc003qoy.2;uc010kjb.1;uc003qoz.2;uc003qow.3	0	1.655	5.16	1.489	0.998	0.988	.	.	.	.	.	.	.	.	1.046	-1.075	66	.	.	.	.	.	.	0	2.686	9.98	.	.	28.06	10.07	2.2	2.4	0.46	1.08	0.03	0.499	1.256	0.401	0.052	0
6	158735185	T	C	L	P	TULP4	0.7193	deleterious	uc003qrf.3;uc003qrg.3;uc011efo.2	0	0.895	5.67	2.174	0.999	0.997	0	0	0	0	0	0	0	0	2.632	-1.208	40	.	.	.	.	.	.	2	.	.	.	.	16.05	3.97	3.1	5.4	0.94	3.26	0.14	0.744	0.907	0.745	0.73	-3
6	160494299	G	A	R	K	IGF2R	0.0904	neutral	uc003qta.3	0.13	0.975	0.166	0.022	0	0.001	0	0	0	0	0	1	0	0	-0.152	-2.606	32	0	1	0	-5	1.14	0	0	21.056	85.71	0.803	2	28.01	1.43	0.8	0.6	1.03	0.89	0.06	0.052	0.199	0.39	0.004	2
6	160998168	G	A	A	V	LPA	0.5814	deleterious	uc003qtl.3	0.11	2.13	1.62	0.359	0.98	0.953	0	0	0	0	0	0	0	0	1.126	-1.556	14	.	.	.	.	.	.	1	.	.	.	.	28.06	10.07	2.2	2.4	0.46	1.08	0.03	0.499	1.256	0.401	0.052	0
6	160998168	G	A	A	V	LPA	0.5814	deleterious	uc003qtl.3	0.11	2.13	1.62	0.359	0.98	0.953	0	0	0	0	0	0	0	0	1.126	-1.556	14	.	.	.	.	.	.	1	.	.	.	.	28.06	10.07	2.2	2.4	0.46	1.08	0.03	0.499	1.256	0.401	0.052	0
6	168462591	G	A	T	I	FRMD1	0.1283	neutral	uc011egt.2;uc011egs.2;uc003qwm.4;uc003qwo.4;uc003qwn.4	0.01	0.345	1.48	0.342	0.257	0.14	0	0	0	0	0	0	0	0	1.332	-2.33	111	.	.	.	.	.	.	0	12.24	74.55	.	.	12.06	5.63	3.4	5.2	1.43	2.29	0.02	0.218	0.578	0.499	0.262	-1
7	23296615	G	A	D	N	GPNMB	0.8268	deleterious	uc003swa.2;uc003swb.3;uc011jyz.2;uc003swc.3	0	2.83	5.23	2.592	1	1	.	.	.	.	.	.	.	.	2.203	-0.895	33	.	.	.	.	.	.	0	.	.	.	.	0.98	1.14	1.4	0	0.12	1.65	0.05	0.152	0.063	0.375	0.03	1
7	23296615	G	A	D	N	GPNMB	0.8268	deleterious	uc003swa.2;uc003swb.3;uc011jyz.2;uc003swc.3	0	2.83	5.23	2.592	1	1	.	.	.	.	.	.	.	.	2.203	-0.895	33	.	.	.	.	.	.	0	.	.	.	.	0.98	1.14	1.4	0	0.12	1.65	0.05	0.152	0.063	0.375	0.03	1
7	31855578	G	T	N	K	PDE1C	0.0531	neutral	uc003tco.2;uc003tcs.3;uc003tcr.3;uc003tcn.1;uc003tcm.2	0.01	0.55	1.7	-0.072	0.004	0.006	.	.	.	.	.	.	.	.	1.139	-2.183	23	.	.	.	.	.	.	0	6.373	93.06	.	.	14.07	2.89	0.3	0.4	0.72	1.84	0.01	0.4	0.117	0.27	0.27	0
7	43540299	G	A	E	K	HECW1	0.256	neutral	uc011kbi.1;uc003tid.1	0	1.24	5.05	2.342	0.829	0.325	0	0	0	0	0	0	0	0	1.637	-1.434	45	.	.	.	.	.	.	0	3.772	81.81	.	.	0.94	2.14	1	0.4	0.76	0.56	0.03	0.332	0.154	0.153	0.136	1
7	75177092	C	T	R	Q	HIP1	0.8169	deleterious	uc003uds.2	0	2.3	4.83	2.215	1	0.975	0	0	0	0	0	0	0	0	2.275	-1.442	139	1	0	0	-29	0.56	0.42	1	0.847	15.91	0.581	1	28.05	0.17	0	1	1.68	0.73	0.04	0.06	0.08	0.085	0.054	1
7	75625830	T	C	I	V	STYXL1	0.0371	neutral	uc003uem.3;uc003uef.3;uc003uek.4;uc003uel.3;uc003ueh.3	0.19	0.86	-2.79	-0.409	0.002	0.003	0	0	0	0	0	0	0	0	0.122	-1.828	75	.	.	.	.	.	.	0	21.074	78.27	.	.	14.03	0.17	0.7	0.3	0.3	0.51	0.07	0.013	0.166	0.147	0.114	3
7	75894688	C	A	H	Q	SRRM3	0.0729	neutral	uc010ldi.2	0.02	1.5	-0.141	0.073	0.895	0.535	0	0	1	0	0	0	0	0	1.805	-1.6	26	.	.	.	.	.	.	0	2.364	49.08	.	.	9.01	0.76	0.1	0.3	0.45	0.4	0.17	0.161	0.023	0.027	0.121	0
7	94042413	G	C	G	R	COL1A2	0.9447	deleterious	uc003ung.1	.	3.86	5.7	2.861	1	1	0	0	0	0	0	0	0	0	2.849	-0.861	36	.	.	.	.	.	0	3	.	.	.	.	99.13	10.88	1.5	4.1	3.01	2.38	0.01	0.714	0.263	0.948	0.358	-2
7	95750561	T	G	Y	S	SLC25A13	0.1679	neutral	uc003uof.4;uc003uog.4;uc011kik.2	0.2	0.895	3.45	1.079	0.017	0.004	0	0	0	0	0	0	0	0	0.473	-2.204	142	.	.	.	.	.	.	0	16.657	78.7	.	.	76.1	8.56	3	0.5	0.44	1.02	0.09	0.048	0.338	0.521	0.021	-2
7	97923404	G	A	A	V	BAIAP2L1	0.2893	neutral	uc003upj.3	0.47	1.04	5.87	2.941	0.003	0.003	0	0	0	0	0	0	0	0	0.267	-1.753	38	.	.	.	.	.	.	0	18.967	83.17	.	.	28.06	10.07	2.2	2.4	0.46	1.08	0.03	0.499	1.256	0.401	0.052	0
7	99457566	G	A	V	I	CYP3A43	0.1588	neutral	uc003ury.1;uc003usb.1;uc010lgi.1;uc003urz.1;uc003urx.1	0.18	1.13	0.604	0.139	0.207	0.211	0	0	0	0	0	0	0	0	0.373	-1.586	232	1	0	0	27	0.04	0.01	0	11.346	41.79	0.067	1	14.03	0.17	0.7	0.3	0.3	0.51	0.07	0.013	0.166	0.147	0.114	3
7	99573589	C	T	V	I	AZGP1	0.2457	neutral	uc003ush.3	0.01	1.77	1.41	0.252	0.036	0.014	0	0	0	0	0	0	1	0	0.639	-1.442	23	.	.	.	.	.	.	0	18.041	66.44	.	.	14.03	0.17	0.7	0.3	0.3	0.51	0.07	0.013	0.166	0.147	0.114	3
7	99817815	G	A	G	E	PVRIG	0.4341	neutral	uc003uuf.1;uc003uue.2	0.09	0.975	2.46	1.7	0.999	0.999	0	0	0	0	0	0	0	1	2.673	-0.809	14	.	.	.	.	.	.	0	.	.	.	.	72.06	10.17	3.3	3.1	1.22	2.71	0.04	0.994	0.09	0.711	0.49	-2
7	100033271	G	C	R	G	PPP1R35	0.1294	neutral	uc003uuy.1	0.16	.	3.63	1.108	.	.	.	.	.	.	.	.	.	.	.	.	.	.	.	.	.	.	.	.	.	.	.	.	99.13	10.88	1.5	4.1	3.01	2.38	0.01	0.714	0.263	0.948	0.358	-2
7	100229477	C	A	S	I	TFR2	0.2128	neutral	uc003uvv.1;uc003uvu.1	0.11	1.92	2.04	0.234	0.022	0.006	0	0	0	0	0	0	0	0	0.75	-1.859	41	.	.	.	.	.	.	0	12.882	87.52	.	.	26.09	11.93	4	5.3	1.56	2.5	0.05	0.264	0.871	1.076	0.244	-2
7	100229477	C	A	S	I	TFR2	0.2128	neutral	uc003uvv.1;uc003uvu.1	0.11	1.92	2.04	0.234	0.022	0.006	0	0	0	0	0	0	0	0	0.75	-1.859	41	.	.	.	.	.	.	0	12.882	87.52	.	.	26.09	11.93	4	5.3	1.56	2.5	0.05	0.264	0.871	1.076	0.244	-2
7	100643718	T	G	L	V	MUC12	0.1408	neutral	uc003uxo.3	.	0	0.109	0.156	.	.	.	.	.	.	.	.	.	.	.	.	.	.	.	.	.	.	.	.	.	.	.	.	14.03	0.17	1	0.4	0.02	0.36	0.02	0.246	0.704	0.283	0.038	1
7	103130237	C	T	G	R	RELN	0.9256	deleterious	uc022ajr.1;uc010liz.3;uc022ajq.1	0	3.67	5.81	2.747	0.997	0.916	0	0	0	0	0	0	0	0	2.487	-1.176	127	.	.	.	.	.	.	1	2.844	81.3	.	.	99.13	10.88	1.5	4.1	3.01	2.38	0.01	0.714	0.263	0.948	0.358	-2
7	131825445	G	A	T	M	PLXNA4	0.8308	deleterious	uc003vqz.4;uc003vra.4	0	2.775	5.11	2.367	1	1	0	0	0	0	0	0	0	0	3.389	-0.966	117	.	.	.	.	.	.	1	.	.	.	.	30.09	0.48	2.9	2.6	0.69	1.72	0.14	0.578	0.011	0.303	0.338	-1
7	141385372	G	T	L	M	KIAA1147	0.5259	neutral	uc003vwk.3	0.07	1.52	3.59	2.329	0.973	0.796	0	0	0	0	0	0	0	0	2.391	-2.034	43	.	.	.	.	.	.	0	1.84	64.18	.	.	18.03	5.15	0.8	1.9	0.42	0.42	0.07	0.127	0.051	0.234	0	2
7	141464483	G	T	R	S	TAS2R3	0.1127	neutral	uc003vwp.1	0.01	1.04	0.342	0.1	0.27	0.136	0	0	0	0	0	0	0	0	1.324	-2.04	33	.	.	.	.	.	.	0	6.401	73.73	.	.	69.11	4.81	1.3	3.7	2.35	2.04	0.02	0.485	0.008	0.404	0.237	-1
7	143079777	G	A	R	Q	ZYX	0.489	neutral	uc003wcx.3;uc011ktf.2;uc003wcw.3;uc011ktd.2	0.03	2.445	2.66	0.678	0.997	0.737	0	0	0	0	0	0	0	0	1.909	-1.544	25	.	.	.	.	.	.	1	1.983	50.7	.	.	28.05	0.17	0	1	1.68	0.73	0.04	0.06	0.08	0.085	0.054	1
7	149431023	G	A	G	R	KRBA1	0.0422	neutral	uc003wgb.3;uc003wfz.3	0.11	.	1.52	0.351	0.022	0.007	0	0	1	0	0	0	0	0	0.454	-1.67	29	.	.	.	.	.	.	1	23.571	68.51	.	.	99.13	10.88	1.5	4.1	3.01	2.38	0.01	0.714	0.263	0.948	0.358	-2
7	149544968	G	A	R	K	ZNF862	0.0188	neutral	uc010lpn.3	1	-0.55	0.804	0.122	0	0	0	0	0	0	0	0	0	0	-0.1	-1.917	28	.	.	.	.	.	.	0	23.891	86.23	.	.	28.01	1.43	0.8	0.6	1.03	0.89	0.06	0.052	0.199	0.39	0.004	2
7	150068814	G	A	A	T	REPIN1	0.4305	neutral	uc003whe.2;uc003whc.2;uc010lpr.1;uc003whd.2;uc010lpq.1	0.15	-0.1	5.26	2.456	0.998	0.953	0	0	0	0	0	0	0	0	1.794	-1.242	41	.	.	.	.	.	.	0	2.352	47.12	.	.	30.03	4.27	0.5	2.5	0.67	0.7	0.08	0.704	0.512	0.049	0.324	0
7	151836804	G	C	R	G	MLL3	0.7868	deleterious	uc003wkx.3;uc003wla.3;uc003wkz.3;uc003wky.3	0	1.925	2.88	0.526	1	0.998	.	.	.	.	.	.	.	.	1.991	-1.184	31	.	.	.	.	.	.	1	.	.	.	.	99.13	10.88	1.5	4.1	3.01	2.38	0.01	0.714	0.263	0.948	0.358	-2
7	151845714	G	A	A	V	MLL3	0.6409	deleterious	uc003wkx.3;uc003wla.3;uc003wkz.3;uc003wky.3	0	2.445	5.24	2.602	0.997	0.971	.	.	.	.	.	.	.	.	1.795	-1.154	34	.	.	.	.	.	.	0	2.177	30.44	.	.	28.06	10.07	2.2	2.4	0.46	1.08	0.03	0.499	1.256	0.401	0.052	0
8	22974315	A	C	N	T	TNFRSF10C	0.1187	neutral	uc003xcy.3	0	-0.345	0	0.077	0.618	0.168	0	0	0	0	0	1	0	0	1.174	-1.864	2	.	.	.	.	.	.	0	0.528	15.06	.	.	13	2.95	3	2.8	0.73	1.3	0.02	0.013	0.617	0.833	0.019	0
8	37623828	C	A	H	N	PROSC	0.8956	deleterious	uc003xkh.3	0	3.605	5.28	2.455	0.999	1	0	0	0	0	0	0	0	0	2.568	-0.754	279	.	.	.	.	.	.	0	.	.	.	.	23.04	0.87	1.2	0.3	0.38	0.18	0.14	0.231	0.259	0.602	0.099	1
8	48710841	A	G	I	T	PRKDC	0.3614	neutral	uc003xqj.3;uc003xqi.3	0.01	2.095	4.22	0.987	0.615	0.295	0	0	0	0	0	0	0	0	1.748	-1.686	76	.	.	.	.	.	.	0	3.884	77.81	.	.	12.06	5.63	3.4	5.2	1.43	2.29	0.02	0.218	0.578	0.499	0.262	-1
8	69020350	C	T	R	C	PREX2	0.8583	deleterious	uc011lez.1;uc003xxv.1	0.02	1.7	5.85	2.773	0.999	0.921	.	.	.	.	.	.	.	.	2.457	-2.401	125	.	.	.	.	.	.	1	0.802	52.99	.	.	53.04	0.82	5	7	2.82	2.27	0.18	0.258	0.271	0.053	0.06	-3
8	87588291	T	A	E	V	CNGB3	0.7476	deleterious	uc010maj.3;uc003ydx.3	0.27	0	0.427	0.388	0.968	0.895	.	.	.	.	.	.	.	.	1.806	-1.404	3	.	.	.	.	.	.	0	.	.	.	.	29.98	8	6.4	7.7	1.82	4.36	0.11	0.514	1.398	0.762	0.011	-2
8	100791009	G	A	R	Q	VPS13B	0.4304	neutral	uc003yiw.3;uc003yiv.3	0.16	1.01	3.6	0.528	0.174	0.012	0	0	0	0	0	0	0	0	0.754	-1.543	33	.	.	.	.	.	.	1	18.388	85.95	.	.	28.05	0.17	0	1	1.68	0.73	0.04	0.06	0.08	0.085	0.054	1
8	101719145	C	T	V	I	PABPC1	0.0588	neutral	uc011lhd.1;uc003yjt.1;uc011lhc.1;uc003yjs.1	0.19	1.23	5.63	2.816	0.009	0.017	0	0	0	0	0	0	0	0	1.314	-2.407	203	.	.	.	.	.	.	0	10.097	89.94	.	.	14.03	0.17	0.7	0.3	0.3	0.51	0.07	0.013	0.166	0.147	0.114	3
8	116616940	C	A	G	V	TRPS1	0.2646	neutral	uc003ynz.3;uc011lhy.2;uc010mcy.3;uc003yny.3	0	0	5.69	2.84	0.617	0.308	.	.	.	.	.	.	.	.	1.717	-1.708	33	.	.	.	.	.	.	0	5.197	76.11	.	.	42.08	18.17	3.1	4.6	0.6	1.65	0.15	0.48	1.308	1.473	0.479	-3
8	118830706	C	T	V	M	EXT1	0.663	deleterious	uc003yok.1	0.04	2.68	3.61	0.747	0.943	0.823	0	0	0	0	0	0	0	0	1.272	-1.565	117	.	.	.	.	.	.	0	6.97	55.09	.	.	32.06	5.32	0.2	2.3	0.44	0.06	0.09	0.373	0.755	0.049	0.038	1
8	118830706	C	T	V	M	EXT1	0.663	deleterious	uc003yok.1	0.04	2.68	3.61	0.747	0.943	0.823	0	0	0	0	0	0	0	0	1.272	-1.565	117	.	.	.	.	.	.	0	6.97	55.09	.	.	32.06	5.32	0.2	2.3	0.44	0.06	0.09	0.373	0.755	0.049	0.038	1
8	124140567	G	C	R	T	WDR67	0.2706	neutral	uc011lih.2;uc011lig.2;uc003ypp.2;uc003ypu.2	0.02	2.015	2.95	0.773	0.06	0.034	0	0	0	0	0	0	0	0	1.376	-2.062	73	.	.	.	.	.	.	0	4.022	88.66	.	.	55.08	1.49	1.9	3.8	2.48	2.25	0.09	0.439	0.301	0.173	0.255	-1
8	144895053	C	G	G	R	SCRIB	0.5381	deleterious	uc003yzo.1;uc003yzp.1	0	0.18	4.44	2.145	1	1	0	0	0	0	0	1	0	0	2.849	-0.861	62	.	.	.	.	.	.	3	.	.	.	.	99.13	10.88	1.5	4.1	3.01	2.38	0.01	0.714	0.263	0.948	0.358	-2
8	144945296	C	T	G	D	EPPK1	0.1104	neutral	uc003zaa.1	.	-0.585	2.71	0.419	0	0	0	0	0	0	0	0	0	0	-0.993	-2.213	35	.	.	.	.	.	.	0	31.229	78.72	.	.	58.03	8.28	4	3.1	1.38	3.08	0.03	0.414	0.116	0.663	0.054	-1
8	145677925	C	T	G	S	CYHR1	0.8524	deleterious	uc003zcv.2	0	2.64	5.39	2.517	1	0.998	0	0	0	0	0	0	0	0	1.849	-1.082	35	.	.	.	.	.	.	1	0.867	9.39	.	.	30.02	6.07	0.2	0.4	0.66	0.34	0.03	0.229	0.271	0.544	0.121	0
9	2076312	T	A	D	E	SMARCA2	0.0192	neutral	uc003zhc.3;uc010mha.3;uc003zhd.3	0.23	0.55	-3.1	-0.728	0.373	0.158	.	.	.	.	.	.	.	.	1.25	-1.51	24	.	.	.	.	.	.	0	3.34	82.95	.	.	14.03	1.89	0.7	0	0.16	0.37	0.01	0.58	0.026	0.048	0.436	2
9	5769178	A	G	K	E	KIAA1432	0.3451	neutral	uc003zjh.3;uc003zjl.4;uc003zji.3	0.13	0.975	5.82	2.234	0.021	0.008	0	0	0	0	0	0	0	0	0.331	-1.802	47	.	.	.	.	.	.	2	9.728	82.01	.	.	0.94	2.14	1	0.4	0.76	0.56	0.03	0.332	0.154	0.153	0.136	1
9	8507360	G	A	R	C	PTPRD	0.7329	deleterious	uc003zkp.3;uc003zkk.3;uc003zks.3;uc003zkq.3;uc022bdj.1;uc003zkr.3	0	2.265	6.06	2.88	0.999	0.901	0	0	0	0	0	0	0	0	3.007	-1.969	126	.	.	.	.	.	.	1	0.728	80.65	.	.	53.04	0.82	5	7	2.82	2.27	0.18	0.258	0.271	0.053	0.06	-3
9	14307297	G	A	R	C	NFIB	0.8355	deleterious	uc022bdo.1;uc011lmo.2;uc022bdp.1;uc003zle.3;uc003zlf.3	0	2.14	5.71	2.686	1	0.993	0	0	0	0	0	0	0	0	3.187	-1.582	18	.	.	.	.	.	.	1	.	.	.	.	53.04	0.82	5	7	2.82	2.27	0.18	0.258	0.271	0.053	0.06	-3
9	21187406	G	C	A	G	IFNA4	0.0678	neutral	uc003zon.2	0.62	0.255	-0.327	0.06	0	0.003	0	0	0	0	0	0	0	0	-0.01	-1.997	388	1	0	0	-28	0.29	0	0	37.767	84.66	0.252	1	14.02	8.1	0.9	2.2	0.14	0.57	0.18	0.979	0.052	1.072	0.427	0
9	86585713	C	T	R	H	HNRNPK	0.3988	neutral	uc004and.4;uc004anf.4;uc004anh.4;uc004ang.4;uc011lsw.2;uc011lsx.2;uc004anl.4;uc004anm.4	0.01	1.525	5.66	2.831	0.099	0.022	.	.	.	.	.	.	.	.	0.864	-1.687	54	.	.	.	.	.	.	1	31.207	88.15	.	.	19.04	0.59	0.1	1.3	2.13	1.13	0.21	0.221	0.057	0.058	0.175	0
9	103002453	T	C	Y	H	INVS	0.2309	neutral	uc004bar.1;uc004bap.1;uc010mta.2;uc011lve.1;uc004bao.1;uc004baq.1	0.06	-0.085	5.56	2.112	0.995	0.972	0	0	0	0	0	1	0	0	2.452	-1.889	75	.	.	.	.	.	.	0	0.552	33.52	.	.	26.03	4.34	4.2	1.9	0.66	1.93	0.1	0.216	0.403	0.175	0.041	2
9	108536306	C	T	P	L	TMEM38B	0.1168	neutral	uc004bcu.1	0.03	0.695	0.929	0.066	0.002	0.001	0	0	0	0	0	0	0	0	0.412	-1.9	25	.	.	.	.	.	.	1	32.648	86.94	.	.	16.05	3.97	3.1	5.4	0.94	3.26	0.14	0.744	0.907	0.745	0.73	-3
9	116151738	C	T	V	M	ALAD	0.3809	neutral	uc011lxf.2;uc011lxe.2;uc004bhl.4	0.12	2.51	2.72	0.296	0.984	0.546	.	.	.	.	.	.	.	.	1.129	-1.459	91	1	0	0	23	0.11	-1.12	1	10.106	62.4	.	1	32.06	5.32	0.2	2.3	0.44	0.06	0.09	0.373	0.755	0.049	0.038	1
9	116151738	C	T	V	M	ALAD	0.3809	neutral	uc011lxf.2;uc011lxe.2;uc004bhl.4	0.12	2.51	2.72	0.296	0.984	0.546	.	.	.	.	.	.	.	.	1.129	-1.459	91	1	0	0	23	0.11	-1.12	1	10.106	62.4	.	1	32.06	5.32	0.2	2.3	0.44	0.06	0.09	0.373	0.755	0.049	0.038	1
9	124073052	C	T	R	C	GSN	0.8977	deleterious	uc010mvt.1;uc010mvr.1;uc010mvu.1;uc010mvq.1;uc004ble.1;uc010mvs.1;uc011lyh.1;uc004bld.1;uc004blf.1;uc011lyi.1;uc011lyj.1;uc010mvv.1	0	3.83	5.2	2.423	1	1	0	0	0	0	0	1	0	0	3.502	-1.326	74	0	1	0	-65	1.66	-0.72	1	0.156	10.36	0.175	2	53.04	0.82	5	7	2.82	2.27	0.18	0.258	0.271	0.053	0.06	-3
9	131756681	C	T	P	L	NUP188	0.85	deleterious	uc004bws.1;uc004bwu.3	0	2.125	5.8	2.749	1	0.987	0	0	0	0	0	0	0	0	2.115	-1.349	31	.	.	.	.	.	.	1	0.206	7.32	.	.	16.05	3.97	3.1	5.4	0.94	3.26	0.14	0.744	0.907	0.745	0.73	-3
9	139390959	G	A	P	L	NOTCH1	0.3161	neutral	uc004chz.3	0.01	0	-0.12	0.062	0.037	0.011	0	0	1	0	0	0	0	0	1.378	-2.074	29	.	.	.	.	.	.	0	4.246	89.94	.	.	16.05	3.97	3.1	5.4	0.94	3.26	0.14	0.744	0.907	0.745	0.73	-3
9	139905870	C	T	E	K	ABCA2	0.7703	deleterious	uc022bpz.1;uc022bpy.1;uc004ckl.1;uc011mem.1;uc004ckm.1	0.05	1.32	3.37	1.72	1	0.995	0	0	0	0	0	0	0	0	1.487	-1.255	32	.	.	.	.	.	.	1	.	.	.	.	0.94	2.14	1	0.4	0.76	0.56	0.03	0.332	0.154	0.153	0.136	1
9	139917312	G	C	T	R	ABCA2	0.7534	deleterious	uc010nca.3;uc022bpz.1;uc022bpy.1;uc004ckl.1;uc011mem.1;uc004ckm.1	0.1	1.5	4.25	1.921	0.986	0.831	0	0	0	0	0	0	0	0	2.251	-1.297	28	.	.	.	.	.	.	1	2.838	71.68	.	.	55.08	1.49	1.9	3.8	2.48	2.25	0.09	0.439	0.301	0.173	0.255	-1
9	139934810	G	A	R	W	NPDC1	0.6091	deleterious	uc004ckt.2;uc004cks.2	0	1.5	2.72	1.638	1	0.996	0	0	0	0	0	0	0	0	3.66	-1.398	18	.	.	.	.	.	.	1	.	.	.	.	30.03	7.39	5.1	3.6	3.34	4.1	0.22	0.134	0.386	0.366	0.048	-3
9	140777199	G	T	D	Y	CACNA1B	0.6704	deleterious	uc022bqn.1;uc004cog.3	0.27	2.39	4.72	2.164	1	0.985	0	0	0	0	0	0	0	0	2.945	-1.213	32	.	.	.	.	.	.	1	0.821	51.22	.	.	48.09	6.35	6.8	2.2	1.16	3.76	0.09	0.137	0.725	0.402	0.088	-3
10	18250538	T	C	I	T	SLC39A12	0.2374	neutral	uc001ipn.2;uc001ipo.2;uc001ipp.2	0.23	1.375	4.3	0.906	0.027	0.056	.	.	.	.	.	.	.	.	0.632	-1.657	58	.	.	.	.	.	.	0	19.138	77.83	.	.	12.06	5.63	3.4	5.2	1.43	2.29	0.02	0.218	0.578	0.499	0.262	-1
10	25510055	G	T	G	V	GPR158	0.8413	deleterious	uc001isj.3	0	2.325	5.37	2.508	0.999	0.979	0	0	0	0	0	0	0	0	2.299	-1.432	91	.	.	.	.	.	.	0	1.279	39.51	.	.	42.08	18.17	3.1	4.6	0.6	1.65	0.15	0.48	1.308	1.473	0.479	-3
10	25887707	A	G	K	R	GPR158	0.1263	neutral	uc001isk.3;uc001isj.3	0.22	1.21	2.93	0.314	0.06	0.006	0	0	0	0	0	0	0	0	0.564	-2.167	43	.	.	.	.	.	.	0	18.236	53	.	.	28.01	1.43	0.8	0.6	1.03	0.89	0.06	0.052	0.199	0.39	0.004	2
10	26455055	C	T	A	V	MYO3A	0.1925	neutral	uc001isn.2;uc009xko.1	1	0.32	6.07	2.89	0.392	0.241	0	0	0	0	0	0	0	0	0.534	-1.892	126	.	.	.	.	.	.	0	12.079	51.18	.	.	28.06	10.07	2.2	2.4	0.46	1.08	0.03	0.499	1.256	0.401	0.052	0
10	26455055	C	T	A	V	MYO3A	0.1925	neutral	uc001isn.2;uc009xko.1	1	0.32	6.07	2.89	0.392	0.241	0	0	0	0	0	0	0	0	0.534	-1.892	126	.	.	.	.	.	.	0	12.079	51.18	.	.	28.06	10.07	2.2	2.4	0.46	1.08	0.03	0.499	1.256	0.401	0.052	0
10	32106768	T	C	D	G	ARHGAP12	0.7452	deleterious	uc009xlq.1;uc001ivy.1;uc009xlr.1;uc001ivz.1;uc001iwb.1;uc009xls.2;uc001iwc.1	0	2.69	5.31	2.126	1	1	0	0	0	0	0	0	0	0	1.965	-0.985	71	.	.	.	.	.	.	0	.	.	.	.	58.03	8.28	4	3.1	1.38	3.08	0.03	0.414	0.116	0.663	0.054	-1
10	50534797	G	A	G	S	C10orf71	0.2695	neutral	uc021pqa.1;uc021pqb.1	0.53	1.39	2.2	0.171	.	.	.	.	.	.	.	.	.	.	.	.	.	.	.	.	.	.	.	.	.	.	.	.	30.02	6.07	0.2	0.4	0.66	0.34	0.03	0.229	0.271	0.544	0.121	0
10	50887799	T	C	L	P	C10orf53	0.7352	deleterious	uc001jic.1;uc001jid.1;uc001jib.3	0	2.015	5.18	2.093	1	0.999	0	0	0	0	0	0	0	0	2.883	-1.039	29	.	.	.	.	.	.	0	.	.	.	.	16.05	3.97	3.1	5.4	0.94	3.26	0.14	0.744	0.907	0.745	0.73	-3
10	51464755	C	G	Q	H	AGAP7	0.0498	neutral	uc001jio.3	0.16	1.605	0	-1.658	0	0.008	0	0	0	0	0	0	0	0	0.936	-1.729	275	.	.	.	.	.	.	0	31.559	89.14	.	.	9.01	0.76	0.1	0.3	0.45	0.4	0.17	0.161	0.023	0.027	0.121	0
10	69366755	C	G	R	P	CTNNA3	0.7769	deleterious	uc009xpn.1;uc001jmx.4;uc001jmw.2;uc001jna.2	0.02	1.965	5.81	2.751	0.996	0.93	0	0	0	0	0	0	0	0	2.188	-1.572	34	.	.	.	.	.	.	1	1.169	79.9	.	.	59.07	3.15	2.5	2.9	2.65	1.13	0.02	0.732	0.566	0.503	0.647	-2
10	71158430	G	A	V	I	HK1	0.5923	deleterious	uc001jpi.4;uc001jpj.4;uc001jpk.4;uc001jph.4;uc001jpl.4;uc001jpg.4	0	1.78	3.6	0.653	1	0.997	0	0	0	0	0	0	0	0	1.364	-1.113	81	1	0	0	27	0.04	-1.36	1	.	.	.	1	14.03	0.17	0.7	0.3	0.3	0.51	0.07	0.013	0.166	0.147	0.114	3
10	76789588	A	G	D	G	KAT6B	0.775	deleterious	uc001jwn.1;uc001jwo.1;uc001jwp.1	0	0.975	5.17	1.942	.	.	.	.	.	.	.	.	.	.	.	.	.	.	.	.	.	.	.	.	.	.	.	.	58.03	8.28	4	3.1	1.38	3.08	0.03	0.414	0.116	0.663	0.054	-1
10	78870005	C	T	V	I	KCNMA1	0.9972	deleterious	uc009xrt.1;uc021ptu.1;uc001jxo.3;uc001jxl.1;uc001jxj.2;uc001jxq.3;uc001jxm.3;uc001jxn.3	0	1.235	5.47	2.567	1	1	0	0	0	0	0	0	0	0	1.745	-0.874	244	.	.	.	.	.	.	1	.	.	.	.	14.03	0.17	0.7	0.3	0.3	0.51	0.07	0.013	0.166	0.147	0.114	3
10	94836446	A	G	E	G	CYP26A1	0.8942	deleterious	uc001kik.1;uc001kil.2	0.01	2.115	4.87	2.045	0.991	0.97	0	0	0	0	0	0	0	0	2.269	-1.24	182	.	.	.	.	.	.	0	3.241	69.39	.	.	72.06	10.17	3.3	3.1	1.22	2.71	0.04	0.994	0.09	0.711	0.49	-2
10	96827403	T	C	N	D	CYP2C8	0.0967	neutral	uc021pwl.1;uc001kkb.3;uc010qoa.2	0.04	0.31	-0.818	0.258	0	0.001	0	0	0	0	0	0	0	0	0.094	-2.664	364	0	1	0	-3	0.14	-0.41	0	22.832	87.96	0.438	2	0.98	1.14	1.4	0	0.12	1.65	0.05	0.152	0.063	0.375	0.03	1
10	97446866	C	T	A	T	TCTN3	0.0275	neutral	uc001klb.4;uc010qoi.2;uc009xux.1;uc001kld.3	0.54	0.28	-1.86	-0.237	0.03	0.01	0	0	0	0	0	0	0	0	0.379	-1.862	51	.	.	.	.	.	.	0	18.269	74.29	.	.	30.03	4.27	0.5	2.5	0.67	0.7	0.08	0.704	0.512	0.049	0.324	0
10	99024633	G	A	T	M	ARHGAP19	0.7811	deleterious	uc009xvj.3;uc001knb.3;uc001kna.3	0	1.975	5.69	2.698	1	0.994	.	.	.	.	.	.	.	.	3.146	-1.204	48	.	.	.	.	.	.	1	0.737	49.25	.	.	30.09	0.48	2.9	2.6	0.69	1.72	0.14	0.578	0.011	0.303	0.338	-1
10	99024633	G	A	T	M	ARHGAP19	0.7811	deleterious	uc009xvj.3;uc001knb.3;uc001kna.3	0	1.975	5.69	2.698	1	0.994	.	.	.	.	.	.	.	.	3.146	-1.204	48	.	.	.	.	.	.	1	0.737	49.25	.	.	30.09	0.48	2.9	2.6	0.69	1.72	0.14	0.578	0.011	0.303	0.338	-1
10	101594216	T	C	L	P	ABCC2	0.8212	deleterious	uc001kqf.2	0.01	4.02	4.12	1.99	0.989	0.981	0	0	0	0	0	0	0	1	2.633	-1.377	89	.	.	.	.	.	.	0	2.048	70.49	.	.	16.05	3.97	3.1	5.4	0.94	3.26	0.14	0.744	0.907	0.745	0.73	-3
10	103908274	C	T	R	W	PPRC1	0.664	deleterious	uc010qqj.2;uc001kun.3;uc001kum.3	0	0.975	4.48	2.704	1	0.999	.	.	.	.	.	.	.	.	3.902	-1.272	34	.	.	.	.	.	.	1	0.145	21.92	.	.	30.03	7.39	5.1	3.6	3.34	4.1	0.22	0.134	0.386	0.366	0.048	-3
10	111872568	G	A	E	K	ADD3	0.7119	deleterious	uc001kys.4;uc001kyu.3;uc001kyw.3;uc001kyv.3;uc001kyt.4	0	2.33	5.73	2.861	0.942	0.686	.	.	.	.	.	.	.	.	1.813	-1.275	161	.	.	.	.	.	.	0	3.985	87.39	.	.	0.94	2.14	1	0.4	0.76	0.56	0.03	0.332	0.154	0.153	0.136	1
10	124345854	T	A	S	T	DMBT1	0.0449	neutral	uc021qag.1;uc021qaf.1;uc009xzz.1;uc001lgk.1;uc001lgl.1	0.48	1.045	-1.9	-0.215	0.023	0.012	0	0	0	0	0	0	0	0	0.547	-2.095	33	.	.	.	.	.	.	0	17.804	72.4	.	.	14.03	6.3	0.6	0.1	0.13	0.21	0.07	0.046	0.293	0.577	0.018	1
11	1016288	G	C	H	Q	MUC6	0.0429	neutral	uc001lsw.2	0.06	0.69	1.65	0.36	0.271	0.073	0	0	1	0	0	0	0	0	1.474	-2.375	13	.	.	.	.	.	.	0	1.911	57.77	.	.	9.01	0.76	0.1	0.3	0.45	0.4	0.17	0.161	0.023	0.027	0.121	0
11	1606038	A	G	S	P	KRTAP5-1	0.191	neutral	uc001ltu.1	0.12	1.98	1.03	0.026	0	0.001	0	0	0	0	0	0	0	0	0.008	-2.125	22	.	.	.	.	.	.	0	32.033	68.35	.	.	10.04	7.96	1.2	0.8	0.3	0.91	0	0.247	0.574	0.099	0.41	-1
11	5011021	C	A	H	Q	MMP26	0.2216	neutral	uc001lzv.3	0.06	0.69	2.66	1.61	0.003	0.004	0	0	0	0	1	0	0	0	1.252	-2.309	24	.	.	.	.	.	.	0	4.466	93.87	.	.	9.01	0.76	0.1	0.3	0.45	0.4	0.17	0.161	0.023	0.027	0.121	0
11	5530104	T	C	M	V	UBQLN3	0.5728	deleterious	uc001may.1;uc021qcw.1	0.04	2.42	4.4	2.219	0.102	0.04	0	0	0	0	0	0	0	0	0.528	-1.825	299	.	.	.	.	.	.	2	6.371	74.96	.	.	32.06	5.32	0.2	2.3	0.44	0.06	0.09	0.373	0.755	0.049	0.038	1
11	6239889	C	T	R	H	FAM160A2	0.6361	deleterious	uc001mck.4;uc001mcm.2;uc001mcl.4	0.1	1.78	5.5	2.85	0.997	0.754	.	.	.	.	.	.	.	.	2.483	-1.751	37	.	.	.	.	.	.	1	1.256	77.38	.	.	19.04	0.59	0.1	1.3	2.13	1.13	0.21	0.221	0.057	0.058	0.175	0
11	17793530	G	A	G	S	KCNC1	0.6893	deleterious	uc001mnk.4;uc009yhc.1	0.11	1.275	4.94	2.285	1	0.99	0	0	0	0	0	0	0	0	2.07	-1.082	91	.	.	.	.	.	.	1	1.692	76.71	.	.	30.02	6.07	0.2	0.4	0.66	0.34	0.03	0.229	0.271	0.544	0.121	0
11	18380128	G	A	E	K	GTF2H1	0.7071	deleterious	uc001moh.2;uc001moi.2;uc009yhm.2	0	2.33	4.98	1.489	1	0.995	0	0	0	0	0	0	0	0	2.181	-0.875	74	.	.	.	.	.	.	0	1.785	32.66	.	.	0.94	2.14	1	0.4	0.76	0.56	0.03	0.332	0.154	0.153	0.136	1
11	18956116	G	C	D	E	MRGPRX1	0.6453	deleterious	uc001mpg.3	0	3.4	1.34	0.504	1	0.999	0	0	0	0	0	0	0	1	2.089	-0.826	126	.	.	.	.	.	.	0	2.183	44.1	.	.	14.03	1.89	0.7	0	0.16	0.37	0.01	0.58	0.026	0.048	0.436	2
11	35227734	T	C	F	S	CD44	0.2569	neutral	uc001mvu.3;uc010res.2;uc001mvv.3	0	2.015	-0.643	0.066	0.057	0.038	.	.	.	.	.	.	.	.	0.727	-1.676	26	.	.	.	.	.	.	0	7.079	80.83	.	.	60.1	10.33	4	3.6	1.37	2.51	0.2	0.456	0.465	0.692	0.333	-2
11	35227734	T	C	F	S	CD44	0.2569	neutral	uc001mvu.3;uc010res.2;uc001mvv.3	0	2.015	-0.643	0.066	0.057	0.038	.	.	.	.	.	.	.	.	0.727	-1.676	26	.	.	.	.	.	.	0	7.079	80.83	.	.	60.1	10.33	4	3.6	1.37	2.51	0.2	0.456	0.465	0.692	0.333	-2
11	45891282	G	A	G	S	CRY2	0.9511	deleterious	uc009ykw.3;uc010rgo.2;uc010rgn.2	0	4.26	5.99	2.84	1	1	0	0	0	0	0	0	0	0	2.749	-0.529	342	0	0	0	29	0.02	-1.26	0	.	.	.	8	30.02	6.07	0.2	0.4	0.66	0.34	0.03	0.229	0.271	0.544	0.121	0
11	56020303	G	A	D	N	OR5T3	0.7747	deleterious	uc010rjd.2	0.04	3.455	3.73	1.317	0.727	0.651	0	0	0	0	0	0	0	0	1.277	-1.027	260	.	.	.	.	.	.	0	23.847	75.29	.	.	0.98	1.14	1.4	0	0.12	1.65	0.05	0.152	0.063	0.375	0.03	1
11	56380550	A	C	C	W	OR5M1	0.1174	neutral	uc001nja.1	0.18	0.55	-0.226	0.075	0.006	0.033	0	0	0	0	0	0	0	1	1.204	-1.997	161	.	.	.	.	.	.	0	31.369	90.16	.	.	83.07	8.21	0.1	3.4	0.52	1.83	0.04	0.124	0.115	0.419	0.012	-2
11	57099680	C	G	R	P	SSRP1	0.8741	deleterious	uc001njt.3	0	2.645	5.65	2.941	0.982	0.818	0	0	0	0	0	0	0	0	2.149	-1.752	110	.	.	.	.	.	.	3	1.767	71.51	.	.	59.07	3.15	2.5	2.9	2.65	1.13	0.02	0.732	0.566	0.503	0.647	-2
11	57099680	C	G	R	P	SSRP1	0.8741	deleterious	uc001njt.3	0	2.645	5.65	2.941	0.982	0.818	0	0	0	0	0	0	0	0	2.149	-1.752	110	.	.	.	.	.	.	3	1.767	71.51	.	.	59.07	3.15	2.5	2.9	2.65	1.13	0.02	0.732	0.566	0.503	0.647	-2
11	61187420	C	T	R	H	CPSF7	0.6053	deleterious	uc001nrq.3;uc001nrp.3	0.01	0.69	5.15	1.567	0.027	0.008	.	.	.	.	.	.	.	.	0.442	-1.921	26	.	.	.	.	.	.	1	21.628	61.09	.	.	19.04	0.59	0.1	1.3	2.13	1.13	0.21	0.221	0.057	0.058	0.175	0
11	61295579	C	T	G	S	SYT7	0.1378	neutral	uc001nrv.3;uc009ynr.3	0.52	-0.69	4.44	2.42	0.392	0.188	0	0	0	0	0	0	0	0	0.132	-2.07	71	0	1	0	29	0.02	0	1	8.512	38.7	0.092	6	30.02	6.07	0.2	0.4	0.66	0.34	0.03	0.229	0.271	0.544	0.121	0
11	61646061	C	T	A	T	FADS3	0.7463	deleterious	uc001nsm.3	0	2.34	3.7	2.298	0.975	0.746	0	0	0	0	0	0	0	0	1.191	-1.378	226	.	.	.	.	.	.	1	13.097	63.6	.	.	30.03	4.27	0.5	2.5	0.67	0.7	0.08	0.704	0.512	0.049	0.324	0
11	64536710	C	T	R	Q	SF1	0.7498	deleterious	uc010rnn.2;uc001oaz.2;uc010rno.2;uc001oba.2;uc001obd.2;uc001obb.2;uc001obe.2;uc001obc.2	0	2.835	5.92	2.809	0.991	0.632	.	.	.	.	.	.	.	.	1.172	-1.287	47	.	.	.	-29	0.56	0.6	1	6.804	31.81	1.265	.	28.05	0.17	0	1	1.68	0.73	0.04	0.06	0.08	0.085	0.054	1
11	64601101	T	G	T	P	CDC42BPG	0.0035	neutral	uc001obs.4	0.27	0	-0.549	0.005	0	0.001	0	0	0	0	0	0	0	0	0.336	-2.052	30	.	.	.	.	.	.	0	40.542	84.46	.	.	3.99	1.66	0.6	0.9	0.17	1.12	0.07	0.293	0.867	0.676	0.392	-1
11	65048595	G	A	E	K	POLA2	0.5239	neutral	uc010rod.1;uc001odj.3	0.02	1.925	5.51	2.598	0.77	0.23	0	0	0	0	0	0	0	0	1.814	-1.469	57	.	.	.	.	.	.	0	3.851	87.12	.	.	0.94	2.14	1	0.4	0.76	0.56	0.03	0.332	0.154	0.153	0.136	1
11	66617104	G	C	P	R	PC	0.9899	deleterious	uc001ojp.1;uc001ojo.1;uc001ojn.1	0.04	3.45	4.59	2.538	0.999	0.995	0	0	0	0	0	0	0	0	2.555	-1.357	81	.	.	.	61	0.68	-0.41	2	2.14	67.66	0.083	2	59.07	3.15	2.5	2.9	2.65	1.13	0.02	0.732	0.566	0.503	0.647	-2
11	72598608	A	C	D	E	FCHSD2	0.0137	neutral	uc010rrg.2;uc001oth.4;uc009ytl.3;uc001oti.2	1	-1.52	-0.128	-0.257	0	0	0	0	0	0	0	0	0	0	-1.515	-3.002	35	.	.	.	.	.	.	0	26.896	90.54	.	.	14.03	1.89	0.7	0	0.16	0.37	0.01	0.58	0.026	0.048	0.436	2
11	119216209	C	T	A	T	C1QTNF5	0.1186	neutral	uc010rzg.1	0.65	.	1.57	0.394	.	.	.	.	.	.	.	.	.	.	.	.	.	.	.	.	.	.	.	.	.	.	.	.	30.03	4.27	0.5	2.5	0.67	0.7	0.08	0.704	0.512	0.049	0.324	0
11	121039453	G	A	A	T	TECTA	0.4508	neutral	uc010rzo.2	0.02	1.735	5.81	2.752	0.9	0.411	0	0	0	0	0	0	0	0	1.556	-1.378	26	.	.	.	.	.	.	1	6.613	80.51	.	.	30.03	4.27	0.5	2.5	0.67	0.7	0.08	0.704	0.512	0.049	0.324	0
11	124637785	G	A	R	C	C11orf61	0.6776	deleterious	uc001qba.1;uc010sap.1;uc001qaz.1;uc001qay.1	0	0.805	5.42	2.705	1	0.996	.	.	.	.	.	.	.	.	3.425	-1.398	26	.	.	.	.	.	.	1	.	.	.	.	53.04	0.82	5	7	2.82	2.27	0.18	0.258	0.271	0.053	0.06	-3
12	2717804	G	C	V	L	CACNA1C	0.9821	deleterious	uc001qki.1;uc001qjz.2;uc001qkh.2;uc009zdw.1;uc001qkg.2;uc001qkq.2;uc001qkm.2;uc001qkj.2;uc001qkk.2;uc001qka.1;uc001qkr.2;uc001qkt.2;uc001qke.2;uc001qkp.2;uc001qkf.2;uc001qkd.2;uc001qkl.2;uc001qkb.2;uc	0	1.935	4.74	2.618	1	1	0	0	0	0	0	0	0	1	1.719	-0.903	398	.	.	.	.	.	.	1	.	.	.	.	14.03	0.17	1	0.4	0.02	0.36	0.02	0.246	0.704	0.283	0.038	1
12	6094774	C	T	G	R	VWF	0.6219	deleterious	uc001qnn.1	0.01	2.505	2.86	2.263	0.969	0.639	0	0	0	0	0	0	0	0	1.928	-1.654	29	.	.	.	.	.	.	1	2.634	73.02	.	.	99.13	10.88	1.5	4.1	3.01	2.38	0.01	0.714	0.263	0.948	0.358	-2
12	6122757	C	T	R	Q	VWF	0.2184	neutral	uc001qnn.1	0.02	1.675	4.32	1.196	0.873	0.252	0	0	0	0	0	0	0	0	1.776	-1.688	30	.	.	.	.	.	.	1	4.112	86.17	.	.	28.05	0.17	0	1	1.68	0.73	0.04	0.06	0.08	0.085	0.054	1
12	9345317	T	C	N	D	PZP	0.0471	neutral	uc001qvl.3;uc009zgl.3	0.8	0	-1.6	-0.446	0.001	0.004	.	.	.	.	.	.	.	.	-0.198	-2.524	159	.	.	.	.	.	.	2	14.642	86.67	.	.	0.98	1.14	1.4	0	0.12	1.65	0.05	0.152	0.063	0.375	0.03	1
12	14805939	C	T	D	N	GUCY2C	0.389	neutral	uc001rcd.3	0	1.265	5.18	2.55	0.927	0.463	0	0	0	0	0	0	0	0	1.115	-1.312	71	.	.	.	.	.	.	0	16.589	52.75	.	.	0.98	1.14	1.4	0	0.12	1.65	0.05	0.152	0.063	0.375	0.03	1
12	14805939	C	T	D	N	GUCY2C	0.389	neutral	uc001rcd.3	0	1.265	5.18	2.55	0.927	0.463	0	0	0	0	0	0	0	0	1.115	-1.312	71	.	.	.	.	.	.	0	16.589	52.75	.	.	0.98	1.14	1.4	0	0.12	1.65	0.05	0.152	0.063	0.375	0.03	1
12	14805939	C	T	D	N	GUCY2C	0.389	neutral	uc001rcd.3	0	1.265	5.18	2.55	0.927	0.463	0	0	0	0	0	0	0	0	1.115	-1.312	71	.	.	.	.	.	.	0	16.589	52.75	.	.	0.98	1.14	1.4	0	0.12	1.65	0.05	0.152	0.063	0.375	0.03	1
12	19592980	G	T	G	V	AEBP2	0.0192	neutral	uc001ree.2;uc001ref.2	0	0	-0.725	-0.383	0.012	0.015	0	0	1	0	0	0	0	0	1.673	-1.697	23	.	.	.	.	.	.	0	6.327	92.65	.	.	42.08	18.17	3.1	4.6	0.6	1.65	0.15	0.48	1.308	1.473	0.479	-3
12	20890190	G	T	R	M	SLCO1C1	0.1674	neutral	uc001rei.3;uc010sik.2;uc010sii.2;uc010sij.2;uc009zip.3	0	0.55	3.15	0.789	0.059	0.026	0	0	0	0	0	0	0	0	0.809	-2.163	116	.	.	.	.	.	.	0	12.36	84.31	.	.	24.99	1.97	4.8	6.4	3.17	3.97	0.23	0.139	0.29	0.476	0.083	-1
12	41410611	A	T	D	V	CNTN1	0.6028	deleterious	uc001rmn.1;uc001rmm.1	0	2.045	5.35	2.326	0.998	0.979	0	0	0	0	0	0	0	0	2.15	-1.432	105	.	.	.	.	.	.	0	3.837	56.19	.	.	15.95	9.89	7.1	7.7	1.98	4.73	0.12	0.066	1.424	0.81	0.425	-3
12	49415648	T	C	Y	C	MLL2	0.8932	deleterious	uc001rta.4	.	3.455	4.31	1.962	1	1	0	0	0	0	0	0	0	0	3.583	-1.096	30	.	.	.	.	.	.	0	.	.	.	.	60.03	4.57	0.7	3.8	0.03	0.79	0.07	0.179	0.075	0.17	0.156	-2
12	49433800	C	G	G	R	MLL2	0.5958	neutral	uc001rta.4	.	0.345	4.29	2.609	0.981	0.593	0	0	1	0	0	0	0	0	1.969	-1.918	30	.	.	.	.	.	.	2	1.302	58.33	.	.	99.13	10.88	1.5	4.1	3.01	2.38	0.01	0.714	0.263	0.948	0.358	-2
12	49433800	C	G	G	R	MLL2	0.5958	neutral	uc001rta.4	.	0.345	4.29	2.609	0.981	0.593	0	0	1	0	0	0	0	0	1.969	-1.918	30	.	.	.	.	.	.	2	1.302	58.33	.	.	99.13	10.88	1.5	4.1	3.01	2.38	0.01	0.714	0.263	0.948	0.358	-2
12	50471866	G	A	V	M	ACCN2	0.8902	deleterious	uc009zlo.3;uc021qxr.1;uc009zln.3;uc001rvw.3;uc001rvv.3	0	3.45	4.09	2.274	1	0.974	0	0	0	0	0	0	0	0	3.012	-1.191	260	0	1	0	23	0.11	-1.12	1	4.417	88.64	0.008	2	32.06	5.32	0.2	2.3	0.44	0.06	0.09	0.373	0.755	0.049	0.038	1
12	52710275	C	T	E	K	KRT83	0.4876	neutral	uc001saf.2	0	2.55	3.89	1.901	0.942	0.514	0	0	0	0	0	0	0	0	0.787	-1.227	180	.	.	.	.	.	.	1	16.298	58.82	.	.	0.94	2.14	1	0.4	0.76	0.56	0.03	0.332	0.154	0.153	0.136	1
12	54929978	C	T	L	F	NCKAP1L	0.4321	neutral	uc010soy.2;uc010sox.2;uc001sgc.4	0.01	1.935	3.19	2.336	0.873	0.596	0	0	0	0	0	0	0	1	2.225	-1.232	21	.	.	.	.	.	.	0	4.031	89.88	.	.	34.01	1.6	0.3	1	0.13	0.16	0.06	0.041	0.132	0.046	0.013	0
12	56647081	T	C	D	G	ANKRD52	0.8273	deleterious	uc001skm.4	0.01	3.19	4.19	1.906	0.991	0.869	0	0	0	0	0	1	0	0	1.785	-1.476	413	.	.	.	.	.	.	0	3.916	61.15	.	.	58.03	8.28	4	3.1	1.38	3.08	0.03	0.414	0.116	0.663	0.054	-1
12	56720411	G	A	P	S	PAN2	0.4116	neutral	uc001sky.3;uc001skz.3;uc001skx.3	0.31	2.125	5.08	2.803	0.762	0.255	.	.	.	.	.	.	.	.	1.421	-1.996	61	.	.	.	.	.	.	0	5.17	61.37	.	.	10.04	7.96	1.2	0.8	0.3	0.91	0	0.247	0.574	0.099	0.41	-1
12	57605019	G	A	R	Q	LRP1	0.2959	neutral	uc001snd.3	0.54	0	3.29	2.219	0.614	0.038	0	0	0	0	0	0	0	0	1.545	-1.715	30	.	.	.	.	.	.	1	4.6	86.38	.	.	28.05	0.17	0	1	1.68	0.73	0.04	0.06	0.08	0.085	0.054	1
12	78511923	G	T	K	N	NAV3	0.4099	neutral	uc001syo.3;uc001syp.3;uc010sub.2	0.01	1.43	0.975	0.251	0.999	0.996	0	0	0	0	0	0	0	0	2.059	-1.166	50	.	.	.	.	.	.	0	.	.	.	.	14.07	2.89	0.3	0.4	0.72	1.84	0.01	0.4	0.117	0.27	0.27	0
12	96374614	C	A	V	F	HAL	0.2394	neutral	uc010suw.1;uc001tem.1;uc010sux.1	0	1.01	4.8	0.503	0.035	0.093	0	0	0	0	0	0	0	0	1.712	-2.032	65	.	.	.	.	.	.	0	6.51	93.06	.	.	48.04	1.77	0.7	1.4	0.11	0.52	0.08	0.205	0.572	0.237	0.025	-1
12	109017494	G	A	A	V	SELPLG	0.0391	neutral	uc001tni.3;uc021rdm.1;uc001tnh.3;uc010sxe.2	0.01	1.555	-4.03	-0.975	0.001	0.008	0	0	0	0	0	1	0	0	0.983	-1.758	29	.	.	.	.	.	.	0	14.311	92.96	.	.	28.06	10.07	2.2	2.4	0.46	1.08	0.03	0.499	1.256	0.401	0.052	0
12	109877458	C	T	R	C	MYO1H	0.8753	deleterious	uc010sxn.1	0	3.075	5.43	2.543	1	0.999	0	0	0	0	0	0	0	0	3.72	-1.184	52	.	.	.	.	.	.	1	.	.	.	.	53.04	0.82	5	7	2.82	2.27	0.18	0.258	0.271	0.053	0.06	-3
12	110820727	G	A	R	W	ANAPC7	0.0867	neutral	uc001tqo.2;uc001tqp.4	0.01	0.345	4.98	1.434	0.995	0.517	0	0	0	0	0	0	0	0	2.89	-2.433	51	.	.	.	.	.	.	1	0.84	85.14	.	.	30.03	7.39	5.1	3.6	3.34	4.1	0.22	0.134	0.386	0.366	0.048	-3
12	123214180	C	T	S	N	HCAR1	0.6515	deleterious	uc001ucz.3	0	1.545	5.33	2.474	.	.	.	.	.	.	.	.	.	.	.	.	.	.	.	.	.	.	.	.	.	.	.	.	27.03	3.35	2.4	2.7	0.6	1.09	0.05	0.033	0.324	0.256	0.037	1
12	124303750	G	A	R	H	DNAH10	0.5647	deleterious	uc001uft.4	0.12	2.295	3.35	0.566	0.989	0.836	0	0	0	0	0	0	0	0	2.621	-1.924	86	.	.	.	.	.	.	1	1.484	68.91	.	.	19.04	0.59	0.1	1.3	2.13	1.13	0.21	0.221	0.057	0.058	0.175	0
12	132516561	C	T	R	C	EP400	0.1514	neutral	uc001ujn.3;uc001ujm.3;uc021rgq.1	0.13	-0.975	5.9	2.793	0.247	0.021	.	.	.	.	.	.	.	.	0.534	-1.752	40	.	.	.	.	.	.	1	25.078	55.38	.	.	53.04	0.82	5	7	2.82	2.27	0.18	0.258	0.271	0.053	0.06	-3
12	133381371	C	G	E	Q	GOLGA3	0.4924	neutral	uc001ula.1;uc001ukz.1;uc001ulb.3	0.1	0.895	5.52	2.586	0.988	0.836	.	.	.	.	.	.	.	.	1.907	-1.343	43	.	.	.	.	.	.	0	1.384	84.66	.	.	0.98	0.88	1.8	0	0.11	1.06	0.01	0.34	0.273	0.152	0.186	2
13	20006639	T	A	K	I	TPTE2	0	neutral	uc009zzm.3;uc001umd.3;uc001ume.3;uc009zzl.3;uc010tcl.2	0	2.585	2.75	1.516	0.992	0.924	0	0	0	0	0	0	0	0	2.255	-1.779	125	.	.	.	.	.	.	0	2.321	60.54	.	.	15.01	5.69	6.1	8.4	2.88	5.43	0.01	0.169	1.078	1.062	0.011	-3
13	22077136	G	A	L	F	EFHA1	0.8092	deleterious	uc010tct.2;uc001uof.3	0	2.82	5.72	2.696	1	0.997	0	0	0	0	0	0	0	0	2.395	-1.039	39	.	.	.	.	.	.	0	.	.	.	.	34.01	1.6	0.3	1	0.13	0.16	0.06	0.041	0.132	0.046	0.013	0
13	25373552	C	A	S	R	RNF17	0.3354	neutral	uc001upr.3;uc010tdd.1;uc001ups.3;uc010tde.2	0.03	0	4.54	1.45	0.119	0.082	0	0	0	0	0	0	0	0	1.427	-1.945	44	.	.	.	.	.	.	0	4.65	90.7	.	.	69.11	4.81	1.3	3.7	2.35	2.04	0.02	0.485	0.008	0.404	0.237	-1
13	37447001	C	A	S	I	SMAD9	0.5233	neutral	uc001uvx.3;uc001uvw.3	0.02	2.52	4.4	1.334	0.431	0.197	0	0	0	0	0	0	0	0	1.993	-1.714	244	.	.	.	.	.	.	0	7.981	86.51	.	.	26.09	11.93	4	5.3	1.56	2.5	0.05	0.264	0.871	1.076	0.244	-2
13	48941688	C	T	A	V	RB1	0.3748	neutral	uc001vcb.3;uc010act.1	0.05	1.67	5.43	2.521	0.418	0.191	0	0	0	0	0	0	0	0	1.754	-1.651	50	.	.	.	.	.	.	0	2.664	86.96	.	.	28.06	10.07	2.2	2.4	0.46	1.08	0.03	0.499	1.256	0.401	0.052	0
13	52952708	T	C	E	G	THSD1	0.8041	deleterious	uc001vgp.3;uc010tgz.2;uc001vgo.3	0.01	2.125	6.06	2.322	0.999	0.964	.	.	.	.	.	.	.	.	1.929	-1.201	37	.	.	.	.	.	.	0	2.579	32.92	.	.	72.06	10.17	3.3	3.1	1.22	2.71	0.04	0.994	0.09	0.711	0.49	-2
13	58240856	G	A	D	N	PCDH17	0.84	deleterious	uc010aec.1;uc001vhq.1	0	1.905	5.83	2.761	1	0.998	0	0	0	0	0	0	0	0	2.055	-0.985	78	.	.	.	.	.	.	0	.	.	.	.	0.98	1.14	1.4	0	0.12	1.65	0.05	0.152	0.063	0.375	0.03	1
13	92345513	T	C	M	T	GPC5	0.8728	deleterious	uc010tif.2	0	2.445	5.07	1.904	0.999	0.978	0	0	0	0	0	0	0	0	1.983	-1.544	175	.	.	.	.	.	.	2	1.58	47.03	.	.	30.09	0.48	2.9	2.6	0.69	1.72	0.14	0.578	0.011	0.303	0.338	-1
13	92345513	T	C	M	T	GPC5	0.8728	deleterious	uc010tif.2	0	2.445	5.07	1.904	0.999	0.978	0	0	0	0	0	0	0	0	1.983	-1.544	175	.	.	.	.	.	.	2	1.58	47.03	.	.	30.09	0.48	2.9	2.6	0.69	1.72	0.14	0.578	0.011	0.303	0.338	-1
13	96506641	T	A	E	V	UGGT2	0.8418	deleterious	uc001vmt.3;uc001vms.3	0	3.1	4.18	0.872	0.992	0.983	0	0	0	0	0	0	0	0	2.476	-1.148	181	.	.	.	.	.	.	0	2.028	82.65	.	.	29.98	8	6.4	7.7	1.82	4.36	0.11	0.514	1.398	0.762	0.011	-2
13	96506641	T	A	E	V	UGGT2	0.8418	deleterious	uc001vmt.3;uc001vms.3	0	3.1	4.18	0.872	0.992	0.983	0	0	0	0	0	0	0	0	2.476	-1.148	181	.	.	.	.	.	.	0	2.028	82.65	.	.	29.98	8	6.4	7.7	1.82	4.36	0.11	0.514	1.398	0.762	0.011	-2
13	109817311	G	A	E	K	MYO16	0.2506	neutral	uc010agk.2;uc001vqt.1	0	1.79	5.19	2.579	0.97	0.191	0	0	0	0	0	0	0	0	1.422	-1.557	39	.	.	.	.	.	.	1	4.943	58.67	.	.	0.94	2.14	1	0.4	0.76	0.56	0.03	0.332	0.154	0.153	0.136	1
13	113516804	C	T	T	M	ATP11A	0.3014	neutral	uc001vsi.4;uc001vsj.4	0.04	0.43	5.21	2.415	0.48	0.103	0	0	0	0	0	0	0	0	0.929	-1.871	257	.	.	.	.	.	.	1	9.37	57.85	.	.	30.09	0.48	2.9	2.6	0.69	1.72	0.14	0.578	0.011	0.303	0.338	-1
14	45431638	C	G	P	R	FAM179B	0.1895	neutral	uc010anb.1;uc001wvv.3;uc001wvu.3;uc001wvw.3	0	0.695	3.99	1.262	0.002	0.006	0	0	0	0	0	0	0	0	0.751	-1.522	25	.	.	.	.	.	.	2	31.304	91.05	.	.	59.07	3.15	2.5	2.9	2.65	1.13	0.02	0.732	0.566	0.503	0.647	-2
14	50307512	C	A	D	Y	NEMF	0.8477	deleterious	uc001wxe.2;uc010tqi.2;uc010anj.1;uc001wxc.3	0	2.76	5.49	2.573	.	.	.	.	.	.	.	.	.	.	.	.	.	.	.	.	.	.	.	.	.	.	.	.	48.09	6.35	6.8	2.2	1.16	3.76	0.09	0.137	0.725	0.402	0.088	-3
14	54897061	C	T	A	T	CNIH	0.4896	neutral	uc001xat.1	0.5	0.46	5.42	2.817	0.974	0.936	0	0	0	0	0	0	0	0	1.801	-1.368	77	.	.	.	.	.	.	0	2.912	65.28	.	.	30.03	4.27	0.5	2.5	0.67	0.7	0.08	0.704	0.512	0.049	0.324	0
14	55467613	C	T	C	Y	WDHD1	0.8826	deleterious	uc001xbm.2;uc001xbn.2	0	3.075	5.24	2.615	0.999	0.981	0	0	0	0	0	1	0	0	2.354	-1.79	67	.	.	.	.	.	.	0	0.655	30.65	.	.	60.03	4.57	0.7	3.8	0.03	0.79	0.07	0.179	0.075	0.17	0.156	-2
14	66096265	C	T	R	W	FUT8	0.7031	deleterious	uc001xip.3;uc021ruy.1;uc001xiq.3;uc001xin.3;uc010tsp.2;uc001xio.3	0	2.675	3.35	0.575	1	1	0	0	0	0	0	0	0	0	3.818	-1.281	30	1	0	0	54	1.67	-1	1	.	.	0.209	1	30.03	7.39	5.1	3.6	3.34	4.1	0.22	0.134	0.386	0.366	0.048	-3
14	69589039	G	T	Q	K	DCAF5	0.1474	neutral	uc001xkp.3;uc001xkr.4;uc001xks.2;uc001xkq.3	0.19	-0.9	5.53	2.583	0.01	0.003	0	0	0	0	0	0	0	0	0.032	-2.173	46	.	.	.	.	.	.	0	16.813	75.56	.	.	0.04	1.26	0.8	0.4	0.65	1.62	0.02	0.008	0.119	0.305	0.05	1
14	69701564	G	C	D	H	EXD2	0.7738	deleterious	uc010tte.2;uc001xky.3;uc001xku.3;uc001xkw.3;uc001xkx.3;uc001xkv.3;uc001xkt.3;uc010aqt.3	0	2.075	5.42	2.706	1	1	0	0	0	0	0	0	0	0	3.637	-0.816	80	.	.	.	.	.	.	1	0.827	32.85	.	.	22.06	2.01	2.6	0.3	0.5	1.83	0.19	0.079	0.322	0.227	0.129	-1
14	69701564	G	C	D	H	EXD2	0.7738	deleterious	uc010tte.2;uc001xky.3;uc001xku.3;uc001xkw.3;uc001xkx.3;uc001xkv.3;uc001xkt.3;uc010aqt.3	0	2.075	5.42	2.706	1	1	0	0	0	0	0	0	0	0	3.637	-0.816	80	.	.	.	.	.	.	1	0.827	32.85	.	.	22.06	2.01	2.6	0.3	0.5	1.83	0.19	0.079	0.322	0.227	0.129	-1
14	69701564	G	C	D	H	EXD2	0.7738	deleterious	uc010tte.2;uc001xky.3;uc001xku.3;uc001xkw.3;uc001xkx.3;uc001xkv.3;uc001xkt.3;uc010aqt.3	0	2.075	5.42	2.706	1	1	0	0	0	0	0	0	0	0	3.637	-0.816	80	.	.	.	.	.	.	1	0.827	32.85	.	.	22.06	2.01	2.6	0.3	0.5	1.83	0.19	0.079	0.322	0.227	0.129	-1
14	76928944	C	T	R	C	ESRRB	0.9299	deleterious	uc001xsr.3;uc001xsq.1	0	3.965	5.08	2.372	1	0.988	0	0	0	0	0	0	0	0	3.725	-1.374	149	.	.	.	.	.	.	1	0.704	77.95	.	.	53.04	0.82	5	7	2.82	2.27	0.18	0.258	0.271	0.053	0.06	-3
14	77275558	G	A	P	S	ANGEL1	0.1531	neutral	uc001xsv.3	0.2	0.55	4.71	1.37	0.003	0.009	0	0	0	0	0	0	0	0	0.686	-1.341	27	.	.	.	.	.	.	0	19.202	87.31	.	.	10.04	7.96	1.2	0.8	0.3	0.91	0	0.247	0.574	0.099	0.41	-1
14	77600191	C	A	L	F	ZDHHC22	0.7452	deleterious	uc010asp.3	0	2.385	5.27	2.445	0.911	0.753	0	0	0	0	0	0	0	0	1.175	-1.466	41	.	.	.	.	.	.	0	5.862	19.39	.	.	34.01	1.6	0.3	1	0.13	0.16	0.06	0.041	0.132	0.046	0.013	0
14	79434627	G	A	R	H	NRXN3	0.5841	deleterious	uc001xun.3;uc010asv.1	0	.	6.03	2.854	1	0.998	0	0	0	0	0	0	0	0	2.568	-1.398	59	0	0	0	-20	1.03	-1.18	1	.	.	0.308	2	19.04	0.59	0.1	1.3	2.13	1.13	0.21	0.221	0.057	0.058	0.175	0
14	93081784	G	A	E	K	RIN3	0.7834	deleterious	uc001yap.3;uc001yaq.3	0.05	2.25	5.7	2.698	0.993	0.978	0	0	0	0	0	0	0	0	1.626	-1.158	29	.	.	.	.	.	.	0	.	.	.	.	0.94	2.14	1	0.4	0.76	0.56	0.03	0.332	0.154	0.153	0.136	1
14	93170685	G	A	R	C	LGMN	0.0907	neutral	uc001yau.3	0.04	.	-3.56	-0.442	0	0	0	0	0	0	0	0	0	0	-1.606	-3.825	25	.	.	.	.	.	.	1	41.184	85.22	.	.	53.04	0.82	5	7	2.82	2.27	0.18	0.258	0.271	0.053	0.06	-3
14	100758871	C	T	G	R	SLC25A29	0.7191	deleterious	uc001yha.3;uc010avv.3	0	1.775	4.55	1.297	0.974	0.817	0	0	0	0	0	1	0	0	1.519	-1.589	179	.	.	.	.	.	.	1	14.647	46.86	.	.	99.13	10.88	1.5	4.1	3.01	2.38	0.01	0.714	0.263	0.948	0.358	-2
14	100996272	C	T	T	I	WDR25	0.2097	neutral	uc001yhn.3;uc010avx.3;uc001yho.3	0.07	2.27	2.98	0.554	0.053	0.025	0	0	0	0	0	1	0	0	1	-1.533	29	.	.	.	.	.	.	0	21.313	78.49	.	.	12.06	5.63	3.4	5.2	1.43	2.29	0.02	0.218	0.578	0.499	0.262	-1
14	101200880	C	T	R	C	DLK1	0.5621	deleterious	uc001yhs.4	0.01	0.805	4.46	2.031	1	0.925	0	0	0	0	0	0	0	0	3.369	-1.529	30	.	.	.	.	.	.	1	0.497	55.09	.	.	53.04	0.82	5	7	2.82	2.27	0.18	0.258	0.271	0.053	0.06	-3
14	102510723	A	T	N	I	DYNC1H1	0.1945	neutral	uc001yks.2	0.13	2.14	5.37	2.034	0.001	0.006	0	0	0	0	0	0	0	0	0.745	-2.292	71	.	.	.	.	.	.	0	24.611	90.64	.	.	0.94	8.58	6.4	8	2.16	3.59	0	0.231	1.195	1.332	0.281	-3
14	103405969	T	C	Q	R	CDC42BPB	0.5808	deleterious	uc001ymi.1	0	2.74	4.36	1.727	0.764	0.342	0	0	0	0	0	0	0	0	2.012	-1.532	207	.	.	.	.	.	.	2	4.097	86.56	.	.	28.05	0.17	0	1	1.68	0.73	0.04	0.06	0.08	0.085	0.054	1
14	105413930	C	T	A	T	AHNAK2	0.1656	neutral	uc001ypx.2;uc010axc.1	0.54	2.52	0.858	0.379	0.395	0.221	0	0	0	0	0	0	0	0	0.842	-1.71	24	.	.	.	.	.	.	0	8.058	49.61	.	.	30.03	4.27	0.5	2.5	0.67	0.7	0.08	0.704	0.512	0.049	0.324	0
15	25958938	C	T	D	N	ATP10A	0.6573	deleterious	uc010ayu.3	0.01	0.785	4.49	2.226	0.995	0.899	0	0	0	0	0	0	0	0	1.025	-1.271	176	.	.	.	.	.	.	1	11.684	42.63	.	.	0.98	1.14	1.4	0	0.12	1.65	0.05	0.152	0.063	0.375	0.03	1
15	35084465	G	A	R	C	ACTC1	0.7763	deleterious	uc001ziu.1	.	3.77	4.94	2.732	0.001	0.002	0	0	0	0	0	0	0	0	0.061	-2.012	13	1	0	0	-65	1.66	0	1	33.972	70.29	0.517	1	53.04	0.82	5	7	2.82	2.27	0.18	0.258	0.271	0.053	0.06	-3
15	42116026	G	T	G	V	MAPKBP1	0.1045	neutral	uc010bck.3;uc010bcj.3;uc010udb.2;uc001zok.4;uc010bcl.3;uc001zoj.4	0.37	0.895	2.64	0.285	0.448	0.219	.	.	.	.	.	.	.	.	1.676	-1.424	47	.	.	.	.	.	.	0	13.361	87.8	.	.	42.08	18.17	3.1	4.6	0.6	1.65	0.15	0.48	1.308	1.473	0.479	-3
15	42528588	G	A	L	F	TMEM87A	0.6093	deleterious	uc001zpf.4;uc010bcu.1;uc021sjr.1	0.01	0.68	5.52	2.589	1	0.999	0	0	0	0	0	0	0	0	2.395	-1.039	42	.	.	.	.	.	.	0	.	.	.	.	34.01	1.6	0.3	1	0.13	0.16	0.06	0.041	0.132	0.046	0.013	0
15	44128398	C	A	P	T	WDR76	0.1838	neutral	uc001zti.2;uc021skg.1	0.03	1.59	2.4	1.086	0.177	0.02	0	0	0	0	0	0	0	0	0.762	-1.82	47	.	.	.	.	.	.	0	10.056	71.09	.	.	3.99	1.66	0.6	0.9	0.17	1.12	0.07	0.293	0.867	0.676	0.392	-1
15	49170680	G	T	D	Y	EID1	0.5354	neutral	uc001zxc.1	.	1.1	3.28	1.358	1	0.982	0	0	0	0	0	0	0	0	2.911	-1.247	24	.	.	.	.	.	.	0	0.851	45.99	.	.	48.09	6.35	6.8	2.2	1.16	3.76	0.09	0.137	0.725	0.402	0.088	-3
15	51791966	T	C	D	G	DMXL2	0.37	neutral	uc010ufy.2;uc002abf.3	0.02	1.795	5.24	1.973	0.732	0.286	0	0	0	0	0	0	0	0	1.687	-1.377	46	.	.	.	.	.	.	0	3.087	86.5	.	.	58.03	8.28	4	3.1	1.38	3.08	0.03	0.414	0.116	0.663	0.054	-1
15	56388396	C	G	Q	H	RFX7	0.1417	neutral	uc010bfn.3;uc002adn.1	0	0.345	3.43	1.324	0.001	0.002	0	0	0	0	0	0	0	0	0.635	-2.073	31	.	.	.	.	.	.	0	24.087	82.63	.	.	9.01	0.76	0.1	0.3	0.45	0.4	0.17	0.161	0.023	0.027	0.121	0
15	65471361	T	G	K	T	CLPX	0.2581	neutral	uc002aom.3;uc010bhg.1	0.3	0.895	4.97	2.089	0.002	0.001	0	0	0	0	0	0	0	0	0.265	-2.073	23	.	.	.	.	.	.	0	17.948	76.62	.	.	27.07	0.06	2.7	3.2	1.45	3.14	0.03	0.387	0.5	0.563	0.251	-1
15	66198459	G	A	R	C	MEGF11	0.1312	neutral	uc002apl.2;uc002apm.2;uc002apn.1	0.09	0.345	3.51	1.312	0.97	0.27	0	0	0	0	0	0	0	0	2.539	-2.344	37	.	.	.	.	.	.	1	1.499	81.99	.	.	53.04	0.82	5	7	2.82	2.27	0.18	0.258	0.271	0.053	0.06	-3
15	66198459	G	A	R	C	MEGF11	0.1312	neutral	uc002apl.2;uc002apm.2;uc002apn.1	0.09	0.345	3.51	1.312	0.97	0.27	0	0	0	0	0	0	0	0	2.539	-2.344	37	.	.	.	.	.	.	1	1.499	81.99	.	.	53.04	0.82	5	7	2.82	2.27	0.18	0.258	0.271	0.053	0.06	-3
15	66198459	G	A	R	C	MEGF11	0.1312	neutral	uc002apl.2;uc002apm.2;uc002apn.1	0.09	0.345	3.51	1.312	0.97	0.27	0	0	0	0	0	0	0	0	2.539	-2.344	37	.	.	.	.	.	.	1	1.499	81.99	.	.	53.04	0.82	5	7	2.82	2.27	0.18	0.258	0.271	0.053	0.06	-3
15	86311780	G	A	A	V	KLHL25	0.7039	deleterious	uc002bly.3;uc021stw.1	0.02	0.97	4.45	1.219	0.001	0.005	0	0	0	0	0	1	0	0	0.402	-2.232	347	.	.	.	.	.	.	0	23.586	90.32	.	.	28.06	10.07	2.2	2.4	0.46	1.08	0.03	0.499	1.256	0.401	0.052	0
15	93467760	A	G	E	G	CHD2	0.3036	neutral	uc010urb.2;uc002bsp.3;uc002bsm.2;uc002bso.1;uc002bsn.3	0.01	0.55	4.82	2.031	0.888	0.537	0	0	0	0	0	0	0	0	1.702	-1.386	24	.	.	.	.	.	.	0	2.91	61.87	.	.	72.06	10.17	3.3	3.1	1.22	2.71	0.04	0.994	0.09	0.711	0.49	-2
15	93467760	A	G	E	G	CHD2	0.3036	neutral	uc010urb.2;uc002bsp.3;uc002bsm.2;uc002bso.1;uc002bsn.3	0.01	0.55	4.82	2.031	0.888	0.537	0	0	0	0	0	0	0	0	1.702	-1.386	24	.	.	.	.	.	.	0	2.91	61.87	.	.	72.06	10.17	3.3	3.1	1.22	2.71	0.04	0.994	0.09	0.711	0.49	-2
15	102242560	G	A	P	L	TARSL2	0.4298	neutral	uc002bxm.3	0.02	0.625	5.48	2.575	0.769	0.322	0	0	0	0	0	0	0	0	1.273	-2.044	173	.	.	.	.	.	.	1	7.439	74.56	.	.	16.05	3.97	3.1	5.4	0.94	3.26	0.14	0.744	0.907	0.745	0.73	-3
16	1810500	A	T	N	I	MAPK8IP3	0.0038	neutral	uc002cmk.3;uc021tah.1;uc010uvl.2;uc002cml.3	0.07	-0.345	-11	-2.323	0	0	0	1	0	0	0	0	0	0	0.059	-2.555	80	.	.	.	.	.	.	0	24.612	92.59	.	.	0.94	8.58	6.4	8	2.16	3.59	0	0.231	1.195	1.332	0.281	-3
16	3117636	C	T	H	Y	IL32	0.111	neutral	uc010uwq.1	.	.	1.34	1.07	.	.	.	.	.	.	.	.	.	.	.	.	.	.	.	.	.	.	.	.	.	.	.	.	26.03	4.34	4.2	1.9	0.66	1.93	0.1	0.216	0.403	0.175	0.041	2
16	3452387	C	T	S	F	ZNF174	0.4533	neutral	uc002cva.2;uc002cvb.3;uc002cvc.3	0.03	0.69	4.5	2.79	0.739	0.664	0	0	0	0	0	0	0	0	2.35	-1.583	26	.	.	.	.	.	.	0	1.972	89.43	.	.	60.1	10.33	4	3.6	1.37	2.51	0.2	0.456	0.465	0.692	0.333	-2
16	11876164	T	A	K	M	ZC3H7A	0.5	neutral	uc002dbm.2;uc002dbl.3;uc002dbk.3	0.01	1.61	3.01	0.381	0.836	0.548	0	0	0	0	0	0	0	0	2.788	-1.669	91	.	.	.	.	.	.	0	1.995	92.38	.	.	3.02	0.54	5.6	5.8	2.14	4.86	0.17	0.191	0.489	0.866	0.087	-1
16	14342897	T	C	F	L	MKL2	0.6319	deleterious	uc002dcg.3;uc002dcj.3;uc010uza.2	0.82	1.87	5.43	2.187	0.99	0.979	.	.	.	.	.	.	.	.	1.293	-1.351	35	.	.	.	.	.	.	0	.	.	.	.	34.01	1.6	0.3	1	0.13	0.16	0.06	0.041	0.132	0.046	0.013	0
16	15100370	A	G	Y	C	PDXDC1	0.2197	neutral	uc010bvc.1;uc010uzm.2;uc002dda.4;uc002dcz.3;uc010uzn.2;uc002ddb.4;uc010uzl.2;uc002ddc.3	0.06	0.805	3.34	0.966	0.095	0.086	0	0	0	0	0	0	0	0	1.123	-1.839	71	.	.	.	.	.	.	0	33.675	73.9	.	.	60.03	4.57	0.7	3.8	0.03	0.79	0.07	0.179	0.075	0.17	0.156	-2
16	30740318	G	A	R	Q	SRCAP	0.1927	neutral	uc002dzg.1;uc002dze.1	0.02	1.385	4.44	1.505	0.832	0.162	.	.	.	.	.	.	.	.	1.655	-1.987	35	.	.	.	.	.	.	1	2.426	84.76	.	.	28.05	0.17	0	1	1.68	0.73	0.04	0.06	0.08	0.085	0.054	1
16	31004756	G	A	T	M	STX1B	0.8002	deleterious	uc010vfd.2;uc010cad.2	0	1.585	5	2.309	0.998	0.821	0	0	0	0	0	0	0	0	2.298	-2.527	284	1	0	0	47	0.77	0.1	1	2.336	64.58	0.151	1	30.09	0.48	2.9	2.6	0.69	1.72	0.14	0.578	0.011	0.303	0.338	-1
16	46615744	G	A	T	M	SHCBP1	0.1091	neutral	uc002eec.4	0.19	0.55	3.11	0.91	0.297	0.025	0	0	0	0	0	0	0	0	0.881	-1.976	38	.	.	.	.	.	.	1	8.388	76.34	.	.	30.09	0.48	2.9	2.6	0.69	1.72	0.14	0.578	0.011	0.303	0.338	-1
16	70578434	G	A	E	K	SF3B3	0.8873	deleterious	uc002ezf.3	0.02	2.935	6.08	2.894	0.958	0.876	0	0	0	0	0	0	0	0	1.845	-1.584	225	.	.	.	.	.	.	0	3.264	67.13	.	.	0.94	2.14	1	0.4	0.76	0.56	0.03	0.332	0.154	0.153	0.136	1
16	70926398	T	A	N	Y	HYDIN	0.4837	neutral	uc002ezr.3	0.05	1.79	3.69	1.825	0.994	0.953	0	0	0	0	0	0	0	0	2.205	-2.03	42	.	.	.	.	.	.	0	0.375	25.96	.	.	49.07	5.21	5.4	2.2	1.04	2.11	0.04	0.015	0.662	0.777	0.058	-2
16	74444506	T	C	D	G	CLEC18B	0.0487	neutral	uc002fct.3;uc002fcu.3	0.38	-0.47	2.01	0.309	0.071	0.022	0	0	0	0	0	0	0	0	0.535	-1.503	39	.	.	.	.	.	.	0	33.393	65.49	.	.	58.03	8.28	4	3.1	1.38	3.08	0.03	0.414	0.116	0.663	0.054	-1
16	88779854	C	T	T	M	CTU2	0.7851	deleterious	uc002flm.3;uc010cia.3;uc002fln.3;uc010chz.3	0	2.545	5.04	2.341	1	1	0	0	0	0	0	0	0	0	3.389	-0.966	47	.	.	.	.	.	.	1	.	.	.	.	30.09	0.48	2.9	2.6	0.69	1.72	0.14	0.578	0.011	0.303	0.338	-1
17	2203809	T	C	N	D	SMG6	0.1912	neutral	uc002fub.1;uc002fud.2	0	0.805	4.11	2.077	0.231	0.054	0	0	0	0	0	0	0	0	1.269	-1.821	29	.	.	.	.	.	.	0	3.312	72.94	.	.	0.98	1.14	1.4	0	0.12	1.65	0.05	0.152	0.063	0.375	0.03	1
17	2227665	G	A	T	I	TSR1	0.9062	deleterious	uc002fuj.3	0	3.785	4.92	2.277	1	1	0	0	0	0	0	0	0	0	2.869	-0.851	164	.	.	.	.	.	.	0	0.381	16.54	.	.	12.06	5.63	3.4	5.2	1.43	2.29	0.02	0.218	0.578	0.499	0.262	-1
17	2227665	G	A	T	I	TSR1	0.9062	deleterious	uc002fuj.3	0	3.785	4.92	2.277	1	1	0	0	0	0	0	0	0	0	2.869	-0.851	164	.	.	.	.	.	.	0	0.381	16.54	.	.	12.06	5.63	3.4	5.2	1.43	2.29	0.02	0.218	0.578	0.499	0.262	-1
17	4892121	T	C	T	A	INCA1	0.0156	neutral	uc002gaj.3;uc002gak.3;uc002gam.3;uc002gal.3	.	0.255	-5.71	-1.269	0.017	0.012	0	0	0	0	0	0	0	0	0.628	-1.717	26	.	.	.	.	.	.	0	17.552	77.54	.	.	30.03	4.27	0.5	2.5	0.67	0.7	0.08	0.704	0.512	0.049	0.324	0
17	8526323	G	A	P	L	MYH10	0.9274	deleterious	uc010cnx.3;uc002glm.3;uc002gll.3	0	3.71	4.82	2.497	1	1	0	0	0	0	0	0	0	0	2.579	-0.879	269	.	.	.	.	.	.	0	.	.	.	.	16.05	3.97	3.1	5.4	0.94	3.26	0.14	0.744	0.907	0.745	0.73	-3
17	11806196	C	T	A	V	DNAH9	0.4056	neutral	uc010vvh.1;uc010coo.3;uc002gnf.3;uc002gne.3	0.04	2.26	1.48	0.179	0.59	0.451	0	0	0	0	0	0	0	0	1.493	-1.309	306	.	.	.	.	.	.	0	21.991	81.68	.	.	28.06	10.07	2.2	2.4	0.46	1.08	0.03	0.499	1.256	0.401	0.052	0
17	12620732	C	T	L	F	MYOCD	0.8367	deleterious	uc002gno.2;uc002gnn.2	0	2.69	4.62	2.941	1	0.995	.	.	.	.	.	.	.	.	2.364	-1.29	42	0	0	0	23	0.03	-0.63	0	1.41	31.44	0.044	2	34.01	1.6	0.3	1	0.13	0.16	0.06	0.041	0.132	0.046	0.013	0
17	18039050	T	C	V	A	MYO15A	0.6369	deleterious	uc021trl.1;uc021trm.1	0.01	1.765	5.25	1.983	1	0.998	0	0	0	0	0	0	0	0	1.669	-1.039	37	.	.	.	.	.	.	2	.	.	.	.	28.06	10.07	2.2	2.4	0.46	1.08	0.03	0.499	1.256	0.401	0.052	0
17	18152174	C	T	G	E	FLII	0.872	deleterious	uc002gsq.1;uc010vxo.1;uc002gss.1;uc002gsr.1;uc010vxn.1	0	3.305	5.32	2.5	1	1	0	0	0	0	0	0	0	0	2.581	-0.861	41	.	.	.	.	.	.	0	.	.	.	.	72.06	10.17	3.3	3.1	1.22	2.71	0.04	0.994	0.09	0.711	0.49	-2
17	18220895	C	T	P	S	SMCR8	0.1438	neutral	uc002gsy.4	0	0.345	2.41	0.851	0	0.002	0	0	0	0	0	0	0	0	0.7	-2.586	31	.	.	.	.	.	.	0	5.826	93.7	.	.	10.04	7.96	1.2	0.8	0.3	0.91	0	0.247	0.574	0.099	0.41	-1
17	27903116	C	G	V	L	GIT1	0.0724	neutral	uc002hef.2;uc010wbg.1;uc002heg.2	0.24	0.69	3.2	1.334	0.015	0.013	.	.	.	.	.	.	.	.	0.722	-2.008	20	.	.	.	.	.	.	1	9.032	90.2	.	.	14.03	0.17	1	0.4	0.02	0.36	0.02	0.246	0.704	0.283	0.038	1
17	33289423	G	A	A	T	ZNF830	0.6567	deleterious	uc002hih.4	0.14	1.01	6.08	2.894	0.994	0.946	0	0	0	0	0	0	0	0	1.762	-1.45	35	.	.	.	.	.	.	0	1.947	51.61	.	.	30.03	4.27	0.5	2.5	0.67	0.7	0.08	0.704	0.512	0.049	0.324	0
17	34499272	G	A	R	W	TBC1D3B	0.4174	neutral	uc002hky.2	0.03	2.165	0	0.107	0.931	0.67	0	0	0	0	0	0	0	0	2.809	-2.388	83	.	.	.	.	.	.	1	0.686	92.71	.	.	30.03	7.39	5.1	3.6	3.34	4.1	0.22	0.134	0.386	0.366	0.048	-3
17	35413915	G	A	R	H	AATF	0.3699	neutral	uc002hni.3	0.04	1.59	5.63	2.656	0.656	0.116	0	0	0	0	0	0	0	0	1.065	-2.35	74	.	.	.	.	.	.	1	9.357	73.04	.	.	19.04	0.59	0.1	1.3	2.13	1.13	0.21	0.221	0.057	0.058	0.175	0
17	36927464	C	T	R	Q	PIP4K2B	0.5107	neutral	uc002hqs.3	0	1.895	5.29	2.776	0.61	0.212	0	0	0	0	0	0	0	0	0.89	-1.615	180	.	.	.	.	.	.	1	12.188	79.09	.	.	28.05	0.17	0	1	1.68	0.73	0.04	0.06	0.08	0.085	0.054	1
17	39551197	G	A	R	W	KRT31	0.7015	deleterious	uc002hwn.3;uc010cxn.3	0	3.835	3.28	1.306	1	0.997	0	0	0	0	0	0	0	0	3.775	-1.551	141	.	.	.	.	.	.	1	0.266	45.91	.	.	30.03	7.39	5.1	3.6	3.34	4.1	0.22	0.134	0.386	0.366	0.048	-3
17	39766665	A	G	Y	H	KRT16	0.9563	deleterious	uc002hxg.4	.	3.01	4.09	1.848	1	1	0	0	0	0	0	0	0	0	2.665	-0.99	262	.	.	.	.	.	.	0	.	.	.	.	26.03	4.34	4.2	1.9	0.66	1.93	0.1	0.216	0.403	0.175	0.041	2
17	56356401	A	C	C	G	MPO	0.8642	deleterious	uc002ivu.1	0	2.435	4.72	1.988	0.089	0.239	1	0	0	0	0	0	0	0	0.775	-1.37	65	.	.	.	-48	0.75	-0.02	2	30.455	62.95	0.4	1	46.09	10.06	3.5	2.9	0.19	0.11	0.19	0.456	0.534	0.895	0.298	-3
17	56536222	C	T	G	R	HSF5	0.1915	neutral	uc002iwi.1	0	0.805	4.79	1.544	0.779	0.251	0	0	0	0	0	0	0	0	0.975	-1.176	32	.	.	.	.	.	.	0	15.413	44.8	.	.	99.13	10.88	1.5	4.1	3.01	2.38	0.01	0.714	0.263	0.948	0.358	-2
17	61994789	G	C	N	K	GH1	0.1184	neutral	uc002jdl.3;uc002jdi.3;uc002jdj.3;uc002jdk.3	0	.	-0.0597	-0.1	0.787	0.474	0	0	0	0	0	0	0	0	0.493	-1.695	110	.	.	.	.	.	.	1	12.718	49.18	.	.	14.07	2.89	0.3	0.4	0.72	1.84	0.01	0.4	0.117	0.27	0.27	0
17	73906883	C	G	R	P	FBF1	0.2306	neutral	uc002jqc.3;uc010wsp.2;uc010dgr.2	0.09	1.905	-1.16	-0.44	0.936	0.797	0	0	0	0	0	0	0	0	2.285	-1.482	35	.	.	.	.	.	.	1	1.771	88.44	.	.	59.07	3.15	2.5	2.9	2.65	1.13	0.02	0.732	0.566	0.503	0.647	-2
17	80559225	G	A	R	Q	FOXK2	0.4202	neutral	uc010diu.3	0	.	-10.2	-2.718	.	.	.	.	.	.	.	.	.	.	.	.	.	.	.	.	.	.	.	.	.	.	.	.	28.05	0.17	0	1	1.68	0.73	0.04	0.06	0.08	0.085	0.054	1
18	756622	G	A	T	M	YES1	0.7518	deleterious	uc002kkz.3;uc002kky.3	.	1.79	4.91	2.433	0.926	0.473	0	0	0	0	0	0	0	0	2.506	-1.946	183	.	.	.	.	.	.	1	3.469	73.3	.	.	30.09	0.48	2.9	2.6	0.69	1.72	0.14	0.578	0.011	0.303	0.338	-1
18	2595619	C	T	A	V	NDC80	0.2465	neutral	uc002kli.3	.	1.61	3.46	1.259	0.18	0.032	0	0	0	0	0	0	0	0	1.572	-1.841	46	.	.	.	.	.	.	1	6.64	92.83	.	.	28.06	10.07	2.2	2.4	0.46	1.08	0.03	0.499	1.256	0.401	0.052	0
18	9122553	G	A	V	I	NDUFV2	0.9342	deleterious	uc002knu.3	.	2.78	5.93	2.803	1	0.993	0	0	0	0	0	0	0	0	1.835	-1.075	234	.	.	.	.	.	.	0	2.765	52.21	.	.	14.03	0.17	0.7	0.3	0.3	0.51	0.07	0.013	0.166	0.147	0.114	3
18	9887371	C	A	L	I	TXNDC2	0.009	neutral	uc002koh.4;uc021ugx.1;uc002koi.4	.	-0.505	-7.94	-1.149	0	0	0	0	0	0	0	1	0	0	-1.055	-3.016	23	.	.	.	.	.	.	0	24.551	90.42	.	.	0	0	0.3	0.7	0.32	0.15	0.09	0.233	0.538	0.43	0.076	2
18	12496079	C	T	R	Q	SPIRE1	0.8267	deleterious	uc010wzw.2;uc010wzy.2;uc010wzx.2;uc002kre.3	.	1.92	5.75	2.716	1	0.992	0	0	0	0	0	0	0	0	2.025	-1.32	114	.	.	.	.	.	.	1	1.889	28.99	.	.	28.05	0.17	0	1	1.68	0.73	0.04	0.06	0.08	0.085	0.054	1
18	21100180	C	A	F	L	C18orf8	0.3701	neutral	uc010xau.1;uc021uie.1;uc010xaw.1;uc010xav.1	0.01	2.74	1.89	0.385	0.962	0.52	0	0	0	0	0	0	0	0	1.56	-1.269	40	.	.	.	.	.	.	1	5.261	76.86	.	.	34.01	1.6	0.3	1	0.13	0.16	0.06	0.041	0.132	0.046	0.013	0
18	40854059	G	A	P	L	SYT4	0.2373	neutral	uc002law.3;uc010xcm.2	0.31	0.805	1.65	0.329	0	0	0	0	0	0	0	0	0	0	-1.785	-3.845	34	.	.	.	.	.	.	0	24.727	92.87	.	.	16.05	3.97	3.1	5.4	0.94	3.26	0.14	0.744	0.907	0.745	0.73	-3
18	43535061	G	A	P	S	EPG5	0.2252	neutral	uc002lbo.1;uc002lbm.3	0.74	0	-2.66	-0.131	.	.	.	.	.	.	.	.	.	.	.	.	.	.	.	.	.	.	.	.	.	.	.	.	10.04	7.96	1.2	0.8	0.3	0.91	0	0.247	0.574	0.099	0.41	-1
19	326548	C	T	D	N	MIER2	0.5398	deleterious	uc002lok.1	0.05	2.135	4.65	2.427	0.994	0.544	0	0	0	0	0	0	0	0	1.772	-1.562	51	.	.	.	.	.	.	1	2.673	65.69	.	.	0.98	1.14	1.4	0	0.12	1.65	0.05	0.152	0.063	0.375	0.03	1
19	1854681	C	G	R	P	KLF16	0.5	deleterious	uc002luc.3	0	2.285	3.31	1.698	0.999	0.996	0	0	0	0	0	0	0	0	1.979	-1.582	43	.	.	.	.	.	.	3	.	.	.	.	59.07	3.15	2.5	2.9	2.65	1.13	0.02	0.732	0.566	0.503	0.647	-2
19	3527699	G	A	A	T	FZR1	0.9215	deleterious	uc002lxt.2;uc010dtk.2	0	3.45	5.14	2.399	1	0.995	0	0	0	0	0	0	0	0	2.639	-0.692	348	.	.	.	.	.	.	1	3.295	40.12	.	.	30.03	4.27	0.5	2.5	0.67	0.7	0.08	0.704	0.512	0.049	0.324	0
19	3527699	G	A	A	T	FZR1	0.9215	deleterious	uc002lxt.2;uc010dtk.2	0	3.45	5.14	2.399	1	0.995	0	0	0	0	0	0	0	0	2.639	-0.692	348	.	.	.	.	.	.	1	3.295	40.12	.	.	30.03	4.27	0.5	2.5	0.67	0.7	0.08	0.704	0.512	0.049	0.324	0
19	4251122	G	A	R	H	CCDC94	0.6491	deleterious	uc002lzv.4	0.02	3.65	3.63	1.463	0.749	0.431	0	0	0	0	0	0	0	0	1.819	-1.434	167	.	.	.	.	.	.	1	28.279	79.88	.	.	19.04	0.59	0.1	1.3	2.13	1.13	0.21	0.221	0.057	0.058	0.175	0
19	6375788	C	T	D	N	PSPN	0.0567	neutral	uc010xja.2	0.08	0.55	0.392	0.339	0.429	0.019	0	0	0	0	0	0	0	0	1.357	-2.095	17	.	.	.	.	.	.	1	3.877	76.28	.	.	0.98	1.14	1.4	0	0.12	1.65	0.05	0.152	0.063	0.375	0.03	1
1	1900192	C	T	R	K	KIAA1751	0.1537	neutral	uc001aim.1;uc009vkz.1	0.19	2.015	-2.35	-0.386	0.971	0.717	.	.	.	.	.	.	.	.	1.357	-1.559	30	.	.	.	.	.	.	0	2.257	49.83	.	.	28.01	1.43	0.8	0.6	1.03	0.89	0.06	0.052	0.199	0.39	0.004	2
19	10087238	G	A	P	L	COL5A3	0.1428	neutral	uc002mmq.1	0.33	0.58	2.31	0.503	0.136	0.153	0	0	0	0	0	0	0	0	0.253	-1.967	39	.	.	.	.	.	.	0	3.034	8.14	.	.	16.05	3.97	3.1	5.4	0.94	3.26	0.14	0.744	0.907	0.745	0.73	-3
19	10250926	G	A	T	I	DNMT1	0.2541	neutral	uc002mng.3;uc010xlc.2;uc002mnh.3;uc002mnf.3;uc010xld.2	0.09	1.065	5.54	2.617	0.911	0.646	0	0	0	0	0	0	0	0	0.91	-1.443	101	.	.	.	.	.	.	0	10.348	41.07	.	.	12.06	5.63	3.4	5.2	1.43	2.29	0.02	0.218	0.578	0.499	0.262	-1
19	11096936	C	G	P	A	SMARCA4	0.6413	deleterious	uc002mqg.1;uc010dxp.3;uc010dxo.3;uc002mqe.2;uc010dxq.3;uc010dxr.3;uc010dxs.3;uc002mqj.4;uc002mqf.4	0.05	1.525	4.33	2.249	0.993	0.956	0	0	0	0	0	0	0	0	1.523	-1.236	22	.	.	.	.	.	.	0	.	.	.	.	26.04	5.93	0.1	3.4	0.5	1.82	0.15	0.997	0.355	0.627	0.716	-1
19	15353791	G	A	P	L	BRD4	0.0804	neutral	uc002nar.3	0.02	0.55	4.21	1.887	0.982	0.276	0	0	1	0	0	0	0	0	1.887	-1.434	20	.	.	.	.	.	.	1	3.73	79	.	.	16.05	3.97	3.1	5.4	0.94	3.26	0.14	0.744	0.907	0.745	0.73	-3
19	17160882	C	T	R	Q	HAUS8	0.0065	neutral	uc002nff.3;uc002nfe.3	1	-1.095	-3.4	-1.158	0	0	0	0	0	0	0	0	0	0	-0.297	-1.886	21	.	.	.	.	.	.	1	19.984	93.41	.	.	28.05	0.17	0	1	1.68	0.73	0.04	0.06	0.08	0.085	0.054	1
1	3385486	C	T	R	W	ARHGEF16	0.3706	neutral	uc001akg.4	0	2.28	2.39	0.727	1	0.998	0	0	0	0	0	0	0	0	4.102	-1.326	122	.	.	.	.	.	.	1	0.164	24.96	.	.	30.03	7.39	5.1	3.6	3.34	4.1	0.22	0.134	0.386	0.366	0.048	-3
19	17441782	G	A	S	F	ANO8	0.579	deleterious	uc002ngf.2	0.76	1.055	3.51	2.108	0.97	0.884	0	0	0	0	0	0	0	1	1.771	-2.265	81	.	.	.	.	.	.	0	1.551	34.58	.	.	60.1	10.33	4	3.6	1.37	2.51	0.2	0.456	0.465	0.692	0.333	-2
19	17441782	G	A	S	F	ANO8	0.579	deleterious	uc002ngf.2	0.76	1.055	3.51	2.108	0.97	0.884	0	0	0	0	0	0	0	1	1.771	-2.265	81	.	.	.	.	.	.	0	1.551	34.58	.	.	60.1	10.33	4	3.6	1.37	2.51	0.2	0.456	0.465	0.692	0.333	-2
19	18273859	G	A	V	I	PIK3R2	0.7884	deleterious	uc002nia.1	0	1.82	3.69	2.015	0.995	0.95	0	0	0	0	0	0	0	0	1.331	-1.355	44	0	0	0	27	0.04	0.03	1	0.494	11.13	.	7	14.03	0.17	0.7	0.3	0.3	0.51	0.07	0.013	0.166	0.147	0.114	3
19	20003524	A	T	N	Y	ZNF253	0.11	neutral	uc002nok.3;uc002noj.3	0	0	-0.415	0.175	0.918	0.583	0	0	0	0	0	0	0	0	2.128	-2.093	96	1	0	0	79	0.82	0.01	0	1.677	73.35	0.412	1	49.07	5.21	5.4	2.2	1.04	2.11	0.04	0.015	0.662	0.777	0.058	-2
19	38867064	C	G	A	G	PSMD8	0.3709	neutral	uc002oii.4;uc010efx.1	0.01	2.215	4.51	2.346	0.097	0.038	0	0	0	0	0	0	0	0	0.881	-1.692	53	.	.	.	.	.	.	0	21.414	62.86	.	.	14.02	8.1	0.9	2.2	0.14	0.57	0.18	0.979	0.052	1.072	0.427	0
19	41594888	G	A	V	M	CYP2A13	0.8708	deleterious	uc002opt.3	0	3.13	3.49	1.965	1	0.994	0	0	0	0	0	0	0	0	2.869	-1.131	118	0	1	0	23	0.11	-1.13	1	2.871	77.73	0.008	2	32.06	5.32	0.2	2.3	0.44	0.06	0.09	0.373	0.755	0.049	0.038	1
19	47584864	T	A	K	M	ZC3H4	0.7505	deleterious	uc002pga.4	0	1.865	5.72	2.183	1	0.991	0	0	0	0	0	0	0	0	3.023	-1.297	35	.	.	.	.	.	.	0	0.324	20.8	.	.	3.02	0.54	5.6	5.8	2.14	4.86	0.17	0.191	0.489	0.866	0.087	-1
19	49341342	C	T	R	Q	PLEKHA4	0.0545	neutral	uc002pkx.3	0	.	3.86	2.199	0.029	0.002	0	0	0	0	0	0	0	0	0.55	-1.794	22	.	.	.	.	.	.	1	17.137	80.1	.	.	28.05	0.17	0	1	1.68	0.73	0.04	0.06	0.08	0.085	0.054	1
