# Supplementary material for: AutismKB 2.0: a knowledgebase for the genetic evidence of autism spectrum disorder
Source: Database (Oxford). 2018 Oct 18;2018:bay106. doi: 10.1093/database/bay106 (PMC6193446; doi:10.1093/database/bay106)
Supplement: Supplementary Data [file bay106_supp.zip › Supplementary Table 3.xlsx]

## Sheet: Sheet1
Gene Symbol	Entrez ID	Genome-Wide Association Studies	CNV/SV Studies	Linkage Analyses	Low-Scale Genetic Association Studies	Expression Profilings	NGS de novo Mutation Studies	NGS Mosaic Mutation Studies	NGS Other Studies	Low-Scale Gene Studies	total score
RELN	5649	2	0	1	3	0	2	1	0	3	67
POGZ	23126	0	1	1	0	0	2	0	1	3	62
CHD8	57680	0	2	0	0	0	3	0	2	1	60
SCN2A	6326	0	0	0	0	0	3	1	2	1	57
CHD2	1106	0	1	1	0	0	3	0	1	1	52
GRIN2B	2904	0	0	0	2	0	3	0	1	1	52
AUTS2	26053	0	2	0	0	0	0	0	2	3	50
ANK3	288	0	0	0	0	0	3	0	1	1	48
ANKRD11	29123	0	1	0	0	0	2	0	2	1	48
MAOA	4128	0	1	0	3	0	0	0	1	3	46
DYRK1A	1859	0	0	0	0	0	1	0	2	2	46
NLGN3	54413	0	1	0	1	0	1	0	0	3	44
MKL2	57496	0	0	2	0	0	3	1	1	0	43
MET	4233	1	0	0	3	1	1	0	0	2	41
GABRB3	2562	0	3	0	2	1	0	0	0	3	41
SLC6A4	6532	0	0	2	3	0	0	0	0	3	40
C4B	721	0	1	0	3	2	0	0	0	3	40
GIGYF2	26058	0	1	0	0	0	3	0	1	0	40
LAMC3	10319	0	0	0	0	0	3	0	1	0	38
SYNGAP1	8831	0	1	0	0	0	2	0	2	0	38
FOXP2	93986	1	0	1	1	0	0	0	1	2	36
EEF1A2	1917	1	1	0	0	0	1	0	0	2	36
EN2	2020	0	0	0	3	0	0	0	0	3	36
MARK1	4139	0	0	0	2	1	1	0	0	2	35
BDNF	627	0	0	0	2	0	0	0	0	3	34
ASMT	438	0	1	0	1	0	0	0	0	3	34
KCNMA1	3778	0	0	1	0	1	2	1	0	1	34
MAPK3	5595	0	2	0	0	0	1	0	0	2	34
MYT1L	23040	0	1	1	0	1	2	0	1	0	33
STXBP1	6812	0	1	0	0	3	2	0	1	0	33
UBR2	23304	0	1	0	0	0	3	1	0	0	33
SEMA5A	9037	1	0	0	0	1	1	0	1	1	33
OXTR	5021	1	0	1	3	1	0	0	0	2	33
SLC6A1	6529	0	0	1	0	0	3	0	0	0	32
SLC6A13	6540	0	1	0	0	0	3	0	0	0	32
PPP2R5D	5528	0	1	0	0	0	2	0	0	1	32
ANK2	287	0	1	0	0	0	3	0	0	0	32
SLC25A12	8604	0	0	2	3	2	0	0	0	2	32
ZNF774	342132	0	1	1	0	0	2	0	1	0	32
SETBP1	26040	0	0	1	0	1	2	0	1	0	31
ANXA1	301	0	0	0	0	1	2	0	0	1	31
SLC6A3	6531	0	0	0	0	0	2	0	0	1	30
DRD4	1815	0	0	0	0	0	0	0	0	3	30
EFR3A	23167	0	0	0	0	0	2	0	0	1	30
KIRREL3	84623	0	0	0	0	0	3	0	0	0	30
ST7	7982	0	0	0	0	0	2	0	0	1	30
CHD1	1105	0	0	0	0	0	3	0	0	0	30
KCNT2	343450	0	0	0	0	0	3	0	0	0	30
TBR1	10716	0	0	0	0	0	3	0	0	0	30
WDFY3	23001	0	0	1	0	0	2	0	1	0	30
SRGAP3	9901	0	0	1	0	0	2	0	1	0	30
HLA-DRB1	3123	0	1	0	3	1	0	0	0	2	29
RBFOX1	54715	0	1	2	0	2	0	0	0	2	28
MED13L	23389	0	1	0	0	0	1	0	2	0	28
TRIP12	9320	0	0	1	0	0	1	0	2	0	28
LRP2	4036	1	0	2	0	0	2	0	0	0	28
CTNNA3	29119	2	1	0	0	0	0	1	2	0	27
FLNA	2316	0	0	0	0	0	1	0	2	0	26
RAPGEF4	11069	0	0	2	1	0	0	0	0	2	26
APBA2	321	0	2	1	0	0	1	0	0	1	26
ATP13A4	84239	0	1	1	0	0	0	0	0	2	24
GABRA2	2555	0	1	0	1	0	2	0	0	0	24
COPS2	9318	0	1	1	0	0	2	0	0	0	24
AVPR1A	552	0	0	0	2	0	0	0	0	2	24
ABCA13	154664	0	1	1	0	0	2	0	0	0	24
DRD3	1814	2	1	1	1	0	0	0	0	1	24
C3	718	0	0	1	0	2	2	0	0	0	24
ZNF804A	91752	0	1	1	0	0	2	0	0	0	24
PAX6	5080	0	1	1	0	0	0	0	0	2	24
TRAF7	84231	0	1	1	0	0	2	0	0	0	24
NTF3	4908	0	1	0	1	0	0	0	0	2	24
MICAL3	57553	0	1	1	0	0	2	0	0	0	24
DUSP3	1845	0	1	0	1	0	2	0	0	0	24
LZTR1	8216	0	1	1	0	0	2	0	0	0	24
ADGRV1	84059	0	1	0	0	1	1	0	0	1	23
ACHE	43	0	0	1	0	1	2	0	0	0	23
APOB	338	0	0	1	0	1	2	0	0	0	23
ATP1A3	478	0	1	0	0	1	2	0	0	0	23
MYO15A	51168	0	1	0	0	0	2	1	0	0	23
KCNS1	3787	0	0	1	0	1	2	0	0	0	23
GABRG2	2566	0	0	0	0	2	2	1	0	0	23
ABCC5	10057	0	0	1	0	1	2	0	0	0	23
UPF1	5976	0	0	1	0	0	2	0	0	0	22
CACNA1H	8912	0	0	1	0	0	1	0	0	1	22
ACTB	60	0	1	0	0	0	2	0	0	0	22
SIN3A	25942	0	1	0	0	0	2	0	0	0	22
MDC1	9656	0	1	0	0	0	2	0	0	0	22
EIF4E	1977	0	0	1	0	0	1	0	0	1	22
GNAI1	2770	0	1	0	0	0	2	0	0	0	22
SCNN1G	6340	0	1	0	0	0	2	0	0	0	22
C7orf43	55262	0	0	1	0	0	2	0	0	0	22
TBL1XR1	79718	0	0	1	0	0	1	0	0	1	22
IQUB	154865	0	0	1	0	0	2	0	0	0	22
LRP5	4041	0	1	0	0	0	2	0	0	0	22
TM9SF4	9777	0	0	1	0	0	2	0	0	0	22
FASN	2194	0	0	1	0	0	2	0	0	0	22
NLGN2	57555	0	0	1	0	0	2	0	0	0	22
BCKDK	10295	0	2	0	0	0	0	0	1	1	22
POLR2A	5430	0	0	1	0	0	2	0	0	0	22
MBD1	4152	0	0	1	0	0	0	0	0	2	22
IGSF9B	22997	0	1	0	0	0	2	0	0	0	22
GRPR	2925	0	1	0	0	0	0	0	0	2	22
LRRC4	64101	0	0	1	0	0	2	0	0	0	22
TRRAP	8295	0	0	1	0	0	2	0	0	0	22
PKDREJ	10343	0	1	0	0	0	2	0	0	0	22
SRBD1	55133	0	1	0	0	0	2	0	0	0	22
KIAA1217	56243	0	0	1	0	0	2	0	0	0	22
SETD5	55209	0	0	1	0	0	2	0	0	0	22
TMC4	147798	0	1	1	0	0	1	0	1	0	22
GATA4	2626	0	1	0	0	0	2	0	0	0	22
ACACA	31	0	1	0	0	0	1	0	0	1	22
PRKD1	5587	0	0	1	0	0	2	0	0	0	22
TTN	7273	0	0	1	0	0	2	0	0	0	22
MYO1E	4643	0	1	1	0	0	1	0	1	0	22
RPL35	11224	0	0	1	0	0	2	0	0	0	22
MPDZ	8777	0	1	0	0	0	2	0	0	0	22
PIK3CA	5290	0	0	1	0	0	2	0	0	0	22
TCTN2	79867	0	1	0	0	0	2	0	0	0	22
PBX1	5087	0	0	1	0	0	2	0	0	0	22
ABCA7	10347	0	0	1	0	0	1	0	0	1	22
MYH9	4627	0	1	0	0	0	2	0	0	0	22
TGM1	7051	0	0	1	0	0	2	0	0	0	22
TRIO	7204	0	1	0	0	0	1	0	0	1	22
NOC2L	26155	0	1	0	0	0	2	0	0	0	22
ZNF423	23090	0	1	0	0	0	2	0	0	0	22
VCP	7415	0	1	0	0	0	2	0	0	0	22
SFTPD	6441	0	0	1	0	0	2	0	0	0	22
RTN4RL1	146760	0	1	0	0	0	2	0	0	0	22
SRRM2	23524	0	0	1	0	0	2	0	0	0	22
KLHL14	57565	0	0	1	0	0	2	0	0	0	22
XPO5	57510	0	1	0	0	0	2	0	0	0	22
REST	5978	0	1	0	0	0	2	0	0	0	22
EXT1	2131	0	0	0	0	0	1	2	0	1	22
SACS	26278	0	0	1	0	0	2	0	0	0	22
MEF2D	4209	0	0	0	0	0	2	1	0	0	21
MIB1	57534	0	1	0	0	1	1	0	1	0	21
CD163L1	283316	0	1	0	0	1	1	0	1	0	21
RAB11FIP5	26056	0	0	0	0	1	1	0	0	1	21
RGS12	6002	0	0	0	0	1	2	0	0	0	21
SLC30A5	64924	0	0	0	0	1	2	0	0	0	21
GRIA1	2890	0	0	0	0	1	2	0	0	0	21
NR2F1	7025	0	0	0	0	1	2	0	0	0	21
DYNC1H1	1778	0	0	0	0	0	2	1	0	0	21
DSCAM	1826	0	1	0	0	0	1	1	1	0	21
ANTXR1	84168	0	0	0	0	1	2	0	0	0	21
TNRC6A	27327	0	0	0	0	1	2	0	0	0	21
P4HA2	8974	0	0	0	0	1	2	0	0	0	21
FN1	2335	0	0	0	0	1	2	0	0	0	21
AHRR	57491	0	0	0	0	1	2	0	0	0	21
GNB1L	54584	1	2	1	0	0	0	0	0	1	20
SLC39A5	283375	0	0	0	0	0	2	0	0	0	20
AP3B2	8120	0	1	0	0	0	1	0	1	0	20
SNX5	27131	0	0	0	0	0	2	0	0	0	20
KCNQ3	3786	0	0	0	0	0	1	0	0	1	20
ASH1L	55870	0	1	0	0	0	1	0	1	0	20
SOAT1	6646	0	0	0	0	0	2	0	0	0	20
ITPR1	3708	0	0	0	0	2	1	0	1	0	20
GPS1	2873	0	0	1	0	0	1	0	1	0	20
CSMD3	114788	0	0	0	0	0	1	0	0	1	20
PCDHB16	57717	0	0	0	0	0	2	0	0	0	20
GABRA5	2558	0	3	0	1	2	0	0	0	1	20
KDM5B	10765	0	0	0	0	0	2	0	0	0	20
SLC34A1	6569	0	0	0	0	0	2	0	0	0	20
CHRND	1144	0	0	0	0	0	2	0	0	0	20
DEAF1	10522	0	0	0	0	0	1	0	0	1	20
PIWIL4	143689	0	0	0	0	0	2	0	0	0	20
DENR	8562	0	0	0	0	0	2	0	0	0	20
DNAH5	1767	0	0	0	0	0	2	0	0	0	20
ACAD10	80724	0	0	0	0	0	2	0	0	0	20
JMJD1C	221037	0	0	0	0	0	0	0	0	2	20
DENND5A	23258	0	0	0	0	0	2	0	0	0	20
ARHGAP32	9743	0	1	0	0	0	1	0	1	0	20
NFIA	4774	0	0	0	0	0	2	0	0	0	20
KCND3	3752	0	0	0	0	0	1	0	0	1	20
SHANK2	22941	0	1	0	0	0	0	0	1	1	20
TUBA1A	7846	0	0	0	0	0	2	0	0	0	20
STAT2	6773	0	0	0	0	0	2	0	0	0	20
MXRA5	25878	0	1	0	0	0	1	0	1	0	20
GAD1	2571	0	0	2	2	1	0	0	0	1	19
DNAH17	8632	0	0	0	0	0	1	1	1	0	19
DNAH10	196385	0	0	0	0	0	1	1	1	0	19
RYR2	6262	1	1	1	0	1	1	0	0	0	19
CYFIP1	23191	0	3	0	1	1	0	0	0	1	19
FAM45A	404636	0	0	0	0	0	1	0	1	0	18
CDK14	5218	1	1	0	0	2	1	0	0	0	18
CUL3	8452	0	0	0	0	0	0	0	1	1	18
HTR2A	3356	0	1	0	3	0	0	0	0	1	18
SRPR	6734	0	0	0	0	0	1	0	1	0	18
TRPV4	59341	0	0	0	0	0	1	0	1	0	18
SETD2	29072	0	0	0	0	0	0	0	1	1	18
CNTN4	152330	1	1	0	1	0	0	0	0	1	18
FEZF1	389549	2	0	1	0	0	0	0	1	0	18
MYH11	4629	1	1	1	0	0	1	0	0	0	18
LRFN5	145581	2	0	0	0	0	1	0	0	0	18
DISC1	27185	0	1	0	2	0	0	1	0	1	17
BIRC6	57448	0	0	0	0	0	0	1	2	0	17
PRKCB1	5579	0	0	0	2	3	0	0	0	1	17
SPON2	10417	0	1	1	0	3	1	0	0	0	17
CADPS2	93664	0	1	1	0	2	0	0	0	1	16
LAMB1	3912	0	0	1	2	0	1	0	0	0	16
DGCR14	8220	0	2	1	0	0	1	0	0	0	16
FAN1	22909	0	2	1	0	0	0	0	0	1	16
RAC1	5879	1	1	0	0	0	0	0	0	1	16
MACROD2	140733	3	0	0	2	0	0	0	0	0	16
PCDH15	65217	1	1	0	0	0	0	0	0	1	16
MYO1D	4642	0	0	2	1	0	1	0	0	0	16
KCND2	3751	1	0	1	0	0	1	0	0	0	16
CACNA1I	8911	1	1	0	0	0	1	0	0	0	16
EXOC4	60412	1	0	1	0	0	1	0	0	0	16
PSD3	23362	3	1	1	0	0	0	0	0	0	16
PTCHD1	139411	0	2	0	1	0	0	0	0	1	16
SLC22A7	10864	1	1	0	0	0	1	0	0	0	16
CPA1	1357	1	0	1	0	0	1	0	0	0	16
ZNF318	24149	1	1	0	0	0	1	0	0	0	16
TSSK2	23617	0	2	1	0	0	1	0	0	0	16
SV2B	9899	0	1	1	0	2	1	0	0	0	16
PDXDC1	23042	0	1	1	0	2	1	0	0	0	16
GABRA4	2557	0	1	0	2	0	0	0	0	1	16
TATDN2	9797	1	0	1	0	0	1	0	0	0	16
BRSK1	84446	0	1	1	0	1	1	0	0	0	15
ATP8B2	57198	0	1	1	0	1	1	0	0	0	15
NRXN3	9369	0	1	1	0	0	1	1	0	0	15
UGGT2	55757	0	0	1	0	1	1	2	0	0	15
CELSR1	9620	0	2	0	0	0	1	1	0	0	15
SORCS1	114815	1	0	0	0	1	1	0	0	0	15
CABIN1	23523	0	2	0	0	1	1	0	0	0	15
BTN2A1	11120	0	1	1	0	1	1	0	0	0	15
STX1A	6804	0	0	0	2	1	0	0	0	1	15
FGF12	2257	0	1	1	0	1	1	0	0	0	15
CDH10	1008	3	1	0	0	1	0	0	0	0	15
PIK3R2	5296	0	1	1	0	0	1	1	0	0	15
TLK1	9874	0	0	2	0	1	1	0	0	0	15
UBE2O	63893	0	1	1	0	1	1	0	0	0	15
L3MBTL1	26013	0	0	1	0	0	1	2	0	0	14
ZNF710	374655	0	1	1	0	0	1	0	0	0	14
ZNF440	126070	1	0	0	0	0	1	0	0	0	14
TLK2	11011	0	1	1	0	0	1	0	0	0	14
NLGN4Y	22829	0	0	0	1	2	0	0	0	1	14
QTRTD1	79691	0	1	1	0	0	1	0	0	0	14
CPPED1	55313	0	0	2	0	0	1	0	0	0	14
RPS15	6209	0	1	1	0	0	1	0	0	0	14
GTF2I	2969	0	1	0	1	0	0	0	0	1	14
SRCAP	10847	0	2	0	0	0	1	0	0	0	14
CTNND2	1501	1	1	0	0	0	0	0	1	0	14
COBL	23242	0	1	1	0	0	1	0	0	0	14
CGNL1	84952	0	1	1	0	0	1	0	0	0	14
TBC1D22B	55633	1	1	0	0	0	0	0	1	0	14
MAPK1	5594	0	1	1	0	0	0	0	0	1	14
SLC35A1	10559	0	1	1	0	0	1	0	0	0	14
SNX14	57231	0	1	1	0	0	1	0	0	0	14
ARHGAP11A	9824	0	2	1	0	0	0	0	1	0	14
NIPA1	123606	0	3	0	0	0	0	0	1	0	14
DLGAP1	9229	0	1	1	0	0	1	0	0	0	14
PSMB4	5692	0	1	1	0	0	1	0	0	0	14
GNPTAB	79158	1	0	0	0	0	1	0	0	0	14
ADAR	103	0	1	1	0	0	0	0	0	1	14
GLI3	2737	0	1	1	0	0	1	0	0	0	14
ZFR2	23217	0	1	1	0	0	1	0	0	0	14
CEP152	22995	0	1	1	0	0	1	0	0	0	14
PARN	5073	0	0	2	0	0	1	0	0	0	14
SLC9A3R2	9351	0	1	1	0	0	1	0	0	0	14
RALA	5898	0	1	1	0	0	1	0	0	0	14
FBN1	2200	0	1	1	0	0	1	0	0	0	14
DUOX1	53905	0	1	1	0	0	1	0	0	0	14
SPG11	80208	0	1	1	0	0	1	0	0	0	14
TBX4	9496	0	1	1	0	0	1	0	0	0	14
LILRA2	11027	0	1	1	0	0	1	0	0	0	14
EFCAB5	374786	0	0	2	0	0	0	0	0	1	14
ITGA2B	3674	0	1	0	0	2	1	0	0	0	14
TOP3B	8940	0	2	0	0	0	1	0	0	0	14
SNAP29	9342	0	1	1	0	0	1	0	0	0	14
PPP6R2	9701	0	2	0	0	0	1	0	0	0	14
RORA	6095	0	1	1	0	0	0	0	0	1	14
DOCK5	80005	0	1	1	0	0	1	0	0	0	14
DSG2	1829	0	1	1	0	0	1	0	0	0	14
GCOM1	145781	0	1	1	0	0	1	0	0	0	14
JPH3	57338	1	0	0	0	0	1	0	0	0	14
RORC	6097	0	1	1	0	0	1	0	0	0	14
CACNA1G	8913	0	0	0	3	0	0	0	1	0	14
DAAM1	23002	1	0	0	0	0	1	0	0	0	14
ZDHHC2	51201	0	1	1	0	0	1	0	0	0	14
CSMD1	64478	1	1	0	0	0	0	0	1	0	14
GNB4	59345	0	0	1	1	0	1	0	0	0	14
RNF40	9810	0	2	0	0	0	1	0	0	0	14
NLRP7	199713	0	1	1	0	0	1	0	0	0	14
CNST	163882	0	1	1	0	0	1	0	0	0	14
EBF2	64641	0	1	1	0	0	1	0	0	0	14
ANKRD13B	124930	0	0	2	0	0	1	0	0	0	14
ADAM10	102	0	1	1	0	0	1	0	0	0	14
SPICE1	152185	0	1	1	0	0	1	0	0	0	14
QSOX2	169714	0	1	1	0	0	1	0	0	0	14
DIS3	22894	0	1	1	0	0	1	0	0	0	14
ITGB1	3688	0	0	1	0	2	1	0	0	0	14
DLX6	1750	0	0	0	2	0	0	0	0	1	14
YTHDC2	64848	1	0	0	0	0	1	0	0	0	14
PTGER4	5734	0	0	2	0	0	1	0	0	0	14
GRIP1	23426	0	0	1	1	0	0	0	0	1	14
SNTG2	54221	0	1	1	0	0	0	0	0	1	14
OGDH	4967	0	1	1	0	0	1	0	0	0	14
FBRS	64319	0	2	0	0	0	1	0	0	0	14
ZDHHC8	29801	0	1	1	0	0	1	0	0	0	14
WNT2	7472	0	0	0	2	0	0	0	0	1	14
TRABD	80305	0	2	0	0	0	1	0	0	0	14
KRT81	3887	0	1	1	0	0	1	0	0	0	14
EEF2	1938	0	1	1	0	0	1	0	0	0	14
DRD2	1813	0	0	0	2	0	0	0	0	1	14
ALDH1A3	220	0	1	0	0	2	1	0	0	0	14
CAMK2B	816	0	1	1	0	0	1	0	0	0	14
PAK6	56924	0	0	1	0	1	1	0	0	0	13
PIWIL3	440822	0	1	0	0	0	1	1	0	0	13
PTPRT	11122	0	0	1	0	1	1	0	0	0	13
ARRB1	408	0	1	0	0	1	1	0	0	0	13
SLC9A9	285195	0	1	0	0	1	0	0	0	1	13
GNB2	2783	0	0	1	0	1	1	0	0	0	13
EPB41L1	2036	0	0	1	0	0	1	1	0	0	13
CD38	952	0	0	1	0	1	0	0	0	1	13
LMO2	4005	0	0	1	0	1	1	0	0	0	13
XRN1	54464	0	1	0	0	0	1	1	0	0	13
DPP6	1804	0	1	0	0	1	1	0	0	0	13
BTBD11	121551	0	0	1	0	1	1	0	0	0	13
PBX2	5089	0	1	0	0	1	1	0	0	0	13
RPS24	6229	0	0	1	0	1	0	0	0	1	13
LRRK1	79705	0	1	0	0	1	1	0	0	0	13
CYP2A13	1553	0	1	0	0	0	1	1	0	0	13
DPYD	1806	0	1	0	0	1	0	0	0	1	13
KLHL6	89857	0	0	1	0	1	1	0	0	0	13
KRT16	3868	0	0	1	0	0	1	1	0	0	13
MAPK13	5603	0	1	0	0	1	1	0	0	0	13
EXT2	2132	0	0	1	0	1	1	0	0	0	13
MYOCD	93649	0	1	0	0	0	1	1	0	0	13
KLHL25	64410	0	1	0	0	0	1	1	0	0	13
SLC35C2	51006	0	0	1	0	1	1	0	0	0	13
GLO1	2739	0	1	0	0	1	0	0	0	1	13
GAD2	2572	0	0	1	0	1	0	0	0	1	13
SLC9A5	6553	0	1	0	0	1	1	0	0	0	13
TET2	54790	0	0	1	0	0	1	1	0	0	13
MLLT4	4301	0	1	0	0	1	1	0	0	0	13
SYT1	6857	0	1	0	0	1	1	0	0	0	13
ERGIC3	51614	0	0	1	0	1	1	0	0	0	13
GADD45B	4616	0	0	1	0	1	1	0	0	0	13
SNAP25	6616	0	1	0	0	1	0	0	0	1	13
SMARCA4	6597	0	1	0	0	0	1	1	0	0	13
FLNC	2318	0	0	1	0	1	1	0	0	0	13
KRT75	9119	0	0	1	0	1	1	0	0	0	13
MYH14	79784	0	0	1	0	1	0	2	1	0	13
RIMS3	9783	0	0	0	0	3	0	0	0	1	13
KANK1	23189	0	0	1	0	1	1	0	0	0	13
PCDH10	57575	0	0	1	0	1	1	0	0	0	13
STAG3	10734	0	0	1	0	1	1	0	0	0	13
EPHX1	2052	0	0	1	0	1	1	0	0	0	13
PCDH17	27253	0	1	0	0	0	1	1	0	0	13
CACNA1B	774	0	0	1	0	0	1	1	0	0	13
ABR	29	0	1	0	0	0	1	0	0	0	12
TNPO3	23534	0	0	1	0	0	1	0	0	0	12
HMGA2	8091	0	0	1	0	0	0	0	0	1	12
LIPH	200879	0	0	1	0	0	1	0	0	0	12
NCKAP1	10787	0	1	1	0	0	0	0	1	0	12
NTN1	9423	0	0	1	0	0	1	0	0	0	12
PAPD4	167153	0	0	1	0	0	1	0	0	0	12
SULF2	55959	0	0	1	0	0	1	0	0	0	12
RPRD1A	55197	0	0	1	0	0	1	0	0	0	12
FOXK2	3607	0	0	1	0	0	1	0	0	0	12
CSNK1E	1454	0	1	0	0	0	1	0	0	0	12
ANGPTL4	51129	0	0	0	0	2	1	0	0	0	12
PABPC1L	80336	0	0	1	0	0	1	0	0	0	12
LTK	4058	0	0	1	0	0	1	0	0	0	12
LRRN3	54674	0	0	1	0	0	0	0	0	1	12
MAP4K1	11184	0	1	0	0	0	1	0	0	0	12
USP51	158880	0	1	0	0	0	1	0	0	0	12
NOS1AP	9722	0	0	1	0	0	0	0	0	1	12
FOXS1	2307	0	0	1	0	0	1	0	0	0	12
PON1	5444	0	0	0	1	0	0	0	0	1	12
ALDH6A1	4329	0	0	1	0	0	1	0	0	0	12
ASPSCR1	79058	0	0	1	0	0	1	0	0	0	12
CCIN	881	0	1	0	0	0	1	0	0	0	12
WDR90	197335	0	0	1	0	0	0	0	0	1	12
GNAO1	2775	0	1	0	0	0	1	0	0	0	12
ARFGAP2	84364	0	0	1	0	0	1	0	0	0	12
TRIP4	9325	0	1	0	0	0	1	0	0	0	12
TUBB3	10381	0	1	0	0	0	1	0	0	0	12
EXOC2	55770	0	0	1	0	0	1	0	0	0	12
NFKB1	4790	0	0	1	0	0	0	0	0	1	12
ADRBK2	157	0	1	0	0	0	1	0	0	0	12
EPN2	22905	0	1	0	0	0	1	0	0	0	12
CPSF3	51692	0	0	1	0	0	1	0	0	0	12
SNX13	23161	0	1	0	0	0	1	0	0	0	12
MAP2K6	5608	0	0	1	0	0	1	0	0	0	12
RYR1	6261	0	1	0	0	0	1	0	0	0	12
ZGPAT	84619	0	1	0	0	0	1	0	0	0	12
STUB1	10273	0	0	1	0	0	1	0	0	0	12
CDH2	1000	0	0	1	0	0	1	0	0	0	12
PFKFB3	5209	0	0	1	0	0	1	0	0	0	12
MAU2	23383	0	0	1	0	0	1	0	0	0	12
SRD5A3	79644	0	1	0	0	0	1	0	0	0	12
C2CD3	26005	0	1	0	0	0	1	0	0	0	12
NAV2	89797	0	1	0	0	0	1	0	0	0	12
SPAG17	200162	0	0	1	0	0	1	0	0	0	12
NOP14	8602	0	0	1	0	0	1	0	0	0	12
CXXC1	30827	0	0	1	0	0	1	0	0	0	12
CDCP2	200008	0	1	0	0	0	1	0	0	0	12
ACE	1636	0	1	0	0	0	1	0	0	0	12
MAST3	23031	0	0	1	0	0	1	0	0	0	12
SCN4A	6329	0	1	0	0	0	1	0	0	0	12
MED4	29079	0	1	0	0	0	1	0	0	0	12
PLA2G7	7941	0	1	0	0	0	1	0	0	0	12
MYO9B	4650	0	0	1	0	0	1	0	0	0	12
NELL1	4745	0	0	0	0	2	1	0	0	0	12
WIZ	58525	0	0	1	0	0	0	0	0	1	12
USP9X	8239	0	1	0	0	0	1	0	0	0	12
DIP2B	57609	0	0	1	0	0	1	0	0	0	12
NEO1	4756	0	1	0	0	0	0	0	0	1	12
PRDM4	11108	0	0	1	0	0	1	0	0	0	12
FBXO18	84893	0	0	1	0	0	1	0	0	0	12
PZP	5858	0	1	0	0	0	1	0	0	0	12
ARHGAP5	394	0	0	1	0	0	1	0	0	0	12
PPL	5493	0	0	1	0	0	1	0	0	0	12
PPARD	5467	0	1	0	0	0	1	0	0	0	12
FAT4	79633	0	0	1	0	0	1	0	0	0	12
ZZEF1	23140	0	0	1	0	0	1	0	0	0	12
LPCAT4	254531	0	0	1	0	0	1	0	0	0	12
SHANK1	50944	0	1	1	0	0	0	0	1	0	12
GPLD1	2822	0	0	1	0	0	1	0	0	0	12
SLC38A7	55238	0	1	0	0	0	1	0	0	0	12
NPHP4	261734	0	1	0	0	0	1	0	0	0	12
ARNT2	9915	0	1	0	1	0	0	0	1	0	12
UTP14C	9724	0	1	0	0	0	1	0	0	0	12
SETDB2	83852	0	1	0	0	0	1	0	0	0	12
WWC3	55841	0	1	0	0	0	1	0	0	0	12
CHRNA2	1135	0	1	1	0	0	0	0	1	0	12
MAPK4	5596	0	0	1	0	0	1	0	0	0	12
GZMM	3004	0	0	1	0	0	1	0	0	0	12
KIAA1462	57608	0	0	1	0	0	1	0	0	0	12
USP45	85015	0	0	1	0	0	1	0	0	0	12
FGF22	27006	0	0	1	0	0	1	0	0	0	12
C16orf68	79091	2	0	2	0	0	0	0	0	0	12
GSTM1	2944	0	0	0	1	0	0	0	0	1	12
NKIRAS2	28511	0	0	1	0	0	1	0	0	0	12
ZNF292	23036	0	1	1	0	0	0	0	1	0	12
NCAN	1463	0	0	1	0	0	1	0	0	0	12
MAP6D1	79929	0	0	1	0	0	1	0	0	0	12
BRD4	23476	0	0	1	0	0	1	0	0	0	12
MYH4	4622	0	0	1	0	0	1	0	0	0	12
MTMR9	66036	0	1	0	0	0	1	0	0	0	12
NDUFB2	4708	0	0	1	0	0	1	0	0	0	12
GABRB1	2560	0	1	0	0	0	1	0	0	0	12
MXD4	10608	0	0	1	0	0	1	0	0	0	12
SBF1	6305	0	2	0	0	0	0	0	1	0	12
CDK8	1024	0	0	1	0	0	1	0	0	0	12
MMEL1	79258	0	1	0	0	0	0	0	0	1	12
VIP	7432	0	0	0	0	2	0	0	0	1	12
CHRM3	1131	0	0	1	0	0	1	0	0	0	12
DBH	1621	0	1	0	0	0	0	0	0	1	12
GCNT2	2651	0	1	0	0	0	1	0	0	0	12
NFYA	4800	0	1	0	0	0	1	0	0	0	12
RNF216	54476	0	1	0	0	0	1	0	0	0	12
ATP1A1	476	0	0	0	0	2	1	0	0	0	12
VPS8	23355	0	0	1	0	0	1	0	0	0	12
SLC20A1	6574	0	0	0	0	2	1	0	0	0	12
ASAP2	8853	0	0	1	0	0	1	0	0	0	12
TANC2	26115	0	1	0	0	0	1	0	0	0	12
EPRS	2058	0	1	0	0	0	1	0	0	0	12
MEPCE	56257	0	0	1	0	0	1	0	0	0	12
ACTR5	79913	0	0	1	0	0	1	0	0	0	12
ONECUT1	3175	0	0	1	0	0	1	0	0	0	12
MYBBP1A	10514	0	0	1	0	0	0	0	0	1	12
WT1	7490	0	0	1	0	0	1	0	0	0	12
KDM5C	8242	0	1	0	0	0	0	0	0	1	12
TFAP4	7023	0	0	1	0	0	1	0	0	0	12
KCNH8	131096	0	1	0	0	0	1	0	0	0	12
ATP1A4	480	0	0	1	0	0	1	0	0	0	12
CCNB3	85417	0	1	0	0	0	1	0	0	0	12
ASTN2	23245	0	1	0	0	0	0	0	0	1	12
STAT5A	6776	0	0	1	0	0	1	0	0	0	12
CHD3	1107	0	0	1	0	0	1	0	0	0	12
ARID1B	57492	0	1	0	0	0	0	0	0	1	12
GPSM1	26086	0	0	1	0	0	1	0	0	0	12
EIF2B5	8893	0	0	1	0	0	1	0	0	0	12
SLC29A4	222962	0	1	0	0	0	0	0	0	1	12
GAPVD1	26130	0	0	1	0	0	1	0	0	0	12
USP47	55031	0	0	1	0	0	1	0	0	0	12
MTUS1	57509	0	1	1	0	0	0	0	1	0	12
NT5C2	22978	0	1	0	0	0	1	0	0	0	12
DYNC1LI2	1783	0	1	0	0	0	1	0	0	0	12
MANBA	4126	0	0	1	0	0	1	0	0	0	12
PBX3	5090	0	0	1	0	0	1	0	0	0	12
ALOX12	239	0	0	1	0	0	1	0	0	0	12
MADD	8567	0	0	1	0	0	1	0	0	0	12
NUAK1	9891	0	0	1	0	0	1	0	0	0	12
VAMP2	6844	0	0	1	0	0	1	0	0	0	12
ATP6V0A1	535	0	1	0	0	0	1	0	0	0	12
ID3	3399	0	0	0	0	2	0	0	0	1	12
PIR	8544	0	1	0	0	2	0	0	1	0	12
PER1	5187	0	0	1	1	0	0	0	1	0	12
PPFIA1	8500	0	1	0	0	0	1	0	0	0	12
EMILIN3	90187	0	0	1	0	0	1	0	0	0	12
CDX2	1045	0	0	1	0	0	1	0	0	0	12
CHST2	9435	0	1	0	0	0	1	0	0	0	12
ADSS	159	0	0	1	0	0	1	0	0	0	12
CRYGS	1427	0	0	1	0	0	1	0	0	0	12
YLPM1	56252	0	0	1	0	0	1	0	0	0	12
CHERP	10523	0	0	1	0	0	1	0	0	0	12
TPK1	27010	0	0	1	0	0	1	0	0	0	12
DPH1	1801	0	1	0	0	0	1	0	0	0	12
USP34	9736	0	1	0	0	0	1	0	0	0	12
KRT71	112802	0	0	1	0	0	1	0	0	0	12
PTPRJ	5795	0	0	1	0	0	1	0	0	0	12
PDCD6	10016	0	0	0	0	1	1	1	0	0	12
PBX4	80714	0	0	1	0	0	1	0	0	0	12
TRPV5	56302	0	0	1	0	0	1	0	0	0	12
SLC24A1	9187	0	1	0	0	0	1	0	0	0	12
SYTL3	94120	0	0	0	0	2	1	0	0	0	12
CDC42BPA	8476	0	0	1	0	0	1	0	0	0	12
AQR	9716	0	0	1	0	0	1	0	0	0	12
SUPT16H	11198	0	1	0	0	0	1	0	0	0	12
UBE2N	7334	0	0	1	0	0	1	0	0	0	12
ACADSB	36	0	0	0	0	2	0	0	0	1	12
EVPL	2125	0	0	1	0	0	1	0	0	0	12
TLR7	51284	0	1	0	0	0	1	0	0	0	12
BCL11A	53335	0	1	0	0	0	1	0	0	0	12
CA5A	763	0	1	0	0	0	1	0	0	0	12
KIF24	347240	0	1	0	0	0	1	0	0	0	12
ERI1	90459	0	1	0	0	0	1	0	0	0	12
ARHGEF10	9639	0	1	0	0	0	1	0	0	0	12
POU6F2	11281	2	1	1	0	0	0	0	0	0	12
RNF167	26001	0	0	1	0	0	1	0	0	0	12
AGRN	375790	0	1	0	0	0	1	0	0	0	12
RAN	5901	0	1	0	0	0	1	0	0	0	12
ETV1	2115	0	1	0	0	0	1	0	0	0	12
TTLL3	26140	0	0	1	0	0	1	0	0	0	12
MAP2	4133	0	1	0	0	0	0	0	0	1	12
PRDM9	56979	0	1	0	0	0	1	0	0	0	12
SLC6A12	6539	0	1	0	0	0	1	0	0	0	12
KIAA0753	9851	0	0	1	0	0	1	0	0	0	12
AKAP9	10142	0	0	1	0	0	1	0	0	0	12
CHML	1122	0	0	1	0	0	1	0	0	0	12
GNE	10020	0	1	0	0	0	1	0	0	0	12
USP3	9960	0	1	0	0	0	1	0	0	0	12
PRICKLE2	166336	0	1	0	0	0	0	0	0	1	12
MKX	283078	0	0	1	0	0	1	0	0	0	12
MYCBP2	23077	0	1	0	0	0	0	0	0	1	12
SCN8A	6334	0	0	1	0	0	1	0	0	0	12
PRPF8	10594	0	1	0	0	0	1	0	0	0	12
SRSF3	6428	0	1	0	0	0	0	0	0	1	12
NAA15	80155	0	1	0	0	0	1	0	0	0	12
NR5A1	2516	0	0	1	0	0	1	0	0	0	12
ZNF498	221785	0	0	1	0	0	0	0	0	1	12
TRPC6	7225	0	0	1	0	0	0	0	0	1	12
PGBD2	267002	0	0	1	0	0	1	0	0	0	12
MAPK8IP3	23162	0	0	1	0	0	1	0	0	0	12
FGA	2243	0	0	0	1	0	0	0	0	1	12
NOTCH3	4854	0	0	1	0	0	1	0	0	0	12
SCAF1	58506	0	0	1	0	0	1	0	0	0	12
MAP2K2	5605	0	1	1	0	0	0	0	1	0	12
ERCC6	2074	0	0	1	0	0	1	0	0	0	12
NPTX2	4885	0	0	1	0	0	0	0	0	1	12
KRT34	3885	0	0	1	0	0	1	0	0	0	12
NRXN2	9379	0	0	0	1	0	0	0	0	1	12
ZNF384	171017	0	1	0	0	0	1	0	0	0	12
DOM3Z	1797	0	1	0	0	0	1	0	0	0	12
TBCK	93627	0	0	1	0	0	1	0	0	0	12
TMEM85	51234	0	0	1	0	0	1	0	0	0	12
LLGL2	3993	0	0	1	0	0	1	0	0	0	12
SUGT1	10910	0	1	0	0	0	1	0	0	0	12
KATNAL2	83473	0	1	1	0	0	0	0	1	0	12
NCAM1	4684	0	0	0	1	0	0	0	0	1	12
KIF6	221458	0	1	0	0	0	1	0	0	0	12
LCAT	3931	0	1	0	0	0	1	0	0	0	12
GNPTG	84572	0	0	1	0	0	1	0	0	0	12
UTP6	55813	0	0	2	0	0	0	0	1	0	12
SCUBE1	80274	0	1	0	0	0	1	0	0	0	12
PARK2	5071	0	1	0	0	0	0	0	0	1	12
XYLT1	64131	0	0	1	0	0	1	0	0	0	12
MBP	4155	0	0	0	0	2	0	0	0	1	12
PFKFB1	5207	0	1	0	0	0	1	0	0	0	12
FAM129B	64855	0	0	0	0	2	1	0	0	0	12
RIMS1	22999	1	0	0	0	0	0	0	1	0	12
ABCA6	23460	0	0	1	0	0	1	0	0	0	12
RNF216L	441191	0	1	0	0	0	0	0	0	1	12
TRIM32	22954	0	1	0	0	0	0	0	0	1	12
C15orf42	90381	0	1	1	0	0	0	0	1	0	12
SLC5A5	6528	0	0	1	0	0	1	0	0	0	12
TCF20	6942	0	1	0	0	0	1	0	0	0	12
KBTBD4	55709	0	0	1	0	0	1	0	0	0	12
RUNX2	860	0	1	0	0	0	1	0	0	0	12
GABRG1	2565	0	1	0	0	0	0	0	0	1	12
NDRG4	65009	0	1	0	0	0	1	0	0	0	12
TPH1	7166	0	0	0	1	0	0	0	0	1	12
SH3YL1	26751	0	0	1	0	0	1	0	0	0	12
GPD2	2820	3	0	0	0	0	0	0	0	0	12
HGF	3082	0	1	0	0	0	0	0	0	1	12
MINK1	50488	0	0	1	0	0	1	0	0	0	12
IL17RA	23765	0	1	0	0	0	0	0	0	1	12
DISC2	27184	0	1	0	0	0	0	0	0	1	12
ZNF681	148213	0	1	0	0	0	1	0	0	0	12
FAM136A	84908	0	1	0	0	0	1	0	0	0	12
MAST4	375449	0	1	0	0	0	1	0	0	0	12
SLX4	84464	0	0	1	0	0	1	0	0	0	12
DOCK4	9732	2	0	1	1	0	0	0	0	0	12
KAT2A	2648	0	0	1	0	0	1	0	0	0	12
PKHD1	5314	0	1	0	0	0	1	0	0	0	12
DIAPH3	81624	0	1	0	0	0	0	0	0	1	12
CDH9	1007	3	0	0	0	0	0	0	0	0	12
RALGAPB	57148	0	0	1	0	0	1	0	0	0	12
TGM7	116179	0	0	1	0	0	1	0	0	0	12
HECW2	57520	0	1	0	0	0	1	0	0	0	12
ATP2B2	491	1	0	1	2	2	0	0	0	0	12
CYP4F3	4051	0	0	1	0	0	1	0	0	0	12
DDX3X	1654	0	1	0	0	0	1	0	0	0	12
HIST1H3G	8355	0	0	1	0	0	1	0	0	0	12
LEMD3	23592	0	0	1	0	0	1	0	0	0	12
MAPK8	5599	0	0	1	0	0	1	0	0	0	12
KRT7	3855	0	0	1	0	0	1	0	0	0	12
KCNH7	90134	0	1	0	0	0	1	0	0	0	12
PWP1	11137	0	0	1	0	0	1	0	0	0	12
NTRK2	4915	0	0	0	1	0	1	0	0	0	12
RUSC2	9853	0	1	0	0	0	1	0	0	0	12
SMC6	79677	0	0	1	0	0	1	0	0	0	12
WDFY4	57705	0	0	1	0	0	1	0	0	0	12
KLHDC10	23008	0	0	1	0	0	1	0	0	0	12
BLK	640	0	1	0	0	0	1	0	0	0	12
PMPCA	23203	0	0	1	0	0	1	0	0	0	12
UBN1	29855	0	0	1	0	0	1	0	0	0	12
TXLNG	55787	0	1	0	0	0	1	0	0	0	12
DMRT2	10655	0	0	1	0	0	1	0	0	0	12
CD300LF	146722	0	0	1	0	0	0	0	0	1	12
GMPS	8833	0	1	0	0	0	1	0	0	0	12
UBAP2	55833	0	1	0	0	0	1	0	0	0	12
RLIM	51132	0	1	0	0	0	0	0	0	1	12
COL5A2	1290	0	1	0	0	0	1	0	0	0	12
VSX2	338917	0	0	1	0	0	1	0	0	0	12
PDIA2	64714	0	0	1	0	0	1	0	0	0	12
AP1G1	164	0	1	0	0	0	1	0	0	0	12
CARD10	29775	0	1	0	0	0	1	0	0	0	12
EFTUD2	9343	0	1	0	0	0	1	0	0	0	12
BCLAF1	9774	0	0	1	0	0	1	0	0	0	12
KDM4B	23030	0	0	1	0	0	1	0	0	0	12
CPNE2	221184	0	1	0	0	0	1	0	0	0	12
CHD6	84181	0	0	1	0	0	1	0	0	0	12
SLC4A1	6521	0	1	0	0	0	1	0	0	0	12
GRM7	2917	0	1	0	0	0	1	0	0	0	12
DENND4A	10260	0	1	0	0	0	1	0	0	0	12
VPS25	84313	0	1	0	0	0	1	0	0	0	12
FAM98B	283742	0	0	1	0	0	1	0	0	0	12
MED21	9412	0	0	1	0	0	1	0	0	0	12
TMEM52	339456	0	1	0	0	0	1	0	0	0	12
KBTBD13	390594	0	1	0	0	0	1	0	0	0	12
ZNF76	7629	0	1	0	0	0	1	0	0	0	12
MCPH1	79648	0	1	0	0	0	1	0	0	0	12
FGF2	2247	0	0	1	0	0	1	0	0	0	12
WDR35	57539	0	0	1	0	0	1	0	0	0	12
POLR1C	9533	0	1	0	0	0	1	0	0	0	12
TUBG1	7283	0	1	0	0	0	1	0	0	0	12
HMGB1	3146	0	0	1	0	0	0	0	0	1	12
GK5	256356	0	1	0	0	0	1	0	0	0	12
PLEKHA3	65977	0	0	1	0	0	1	0	0	0	12
KLHL17	339451	0	1	0	0	0	1	0	0	0	12
RAD51	5888	0	0	1	0	0	1	0	0	0	12
PERP	64065	0	0	1	0	0	1	0	0	0	12
USP8	9101	0	0	1	0	0	1	0	0	0	12
SLCO1B1	10599	0	0	1	0	0	1	0	0	0	12
TRPM7	54822	0	0	1	0	0	1	0	0	0	12
NPBWR2	2832	0	1	0	0	0	1	0	0	0	12
PCLO	27445	0	1	0	0	0	1	0	0	0	12
HCN2	610	0	0	1	0	0	1	0	0	0	12
CHRNA3	1136	0	1	0	0	0	1	0	0	0	12
INTS2	57508	0	1	1	0	0	0	0	1	0	12
RAC3	5881	0	0	1	0	0	1	0	0	0	12
RUNDC1	146923	0	1	0	0	0	1	0	0	0	12
FANCA	2175	0	1	0	0	0	1	0	0	0	12
KIDINS220	57498	0	0	1	0	0	1	0	0	0	12
ACLY	47	0	0	1	0	0	1	0	0	0	12
SSBP1	6742	0	0	1	0	0	0	0	0	1	12
DLG4	1742	0	0	1	0	0	0	0	0	1	12
CPT2	1376	0	1	0	0	0	1	0	0	0	12
PRPF6	24148	0	1	0	0	0	1	0	0	0	12
NRIP1	8204	0	0	1	0	0	1	0	0	0	12
MAP7	9053	0	0	1	0	0	1	0	0	0	12
MYO1H	283446	0	0	0	0	0	1	1	0	0	11
JAKMIP1	152789	0	0	0	0	1	1	0	0	0	11
COL11A1	1301	0	0	1	0	0	0	1	1	0	11
RILPL2	196383	0	0	0	0	1	1	0	0	0	11
FEZF2	55079	2	1	0	0	1	0	0	0	0	11
FLRT3	23767	0	0	0	0	1	1	0	0	0	11
CP	1356	0	0	0	0	1	1	0	0	0	11
INTS1	26173	0	0	0	0	1	1	0	0	0	11
KLHL36	79786	0	0	0	0	1	1	0	0	0	11
MAP3K6	9064	0	0	0	0	1	1	0	0	0	11
ZFYVE26	23503	0	0	0	0	1	1	0	0	0	11
CADM1	23705	0	0	0	0	1	0	0	0	1	11
DMAP1	55929	0	0	0	0	1	1	0	0	0	11
TRPM2	7226	0	0	0	0	1	1	0	0	0	11
PPP1R13B	23368	0	0	0	0	1	1	0	0	0	11
DIAPH1	1729	0	0	0	0	1	1	0	0	0	11
SPTB	6710	0	0	0	0	1	1	0	0	0	11
DOCK1	1793	0	0	0	0	1	1	0	0	0	11
CHRM1	1128	0	0	0	0	1	1	0	0	0	11
GLUD1	2746	0	0	0	0	1	1	0	0	0	11
LIMK1	3984	0	0	0	0	1	1	0	0	0	11
PCDHA2	56146	0	0	0	0	0	1	1	0	0	11
CROCC	9696	0	0	0	0	1	1	0	0	0	11
ESRRB	2103	2	0	1	0	0	0	1	0	0	11
KIF5A	3798	0	0	0	0	1	1	0	0	0	11
RARA	5914	0	0	1	0	1	0	0	1	0	11
RIPK1	8737	0	0	0	0	1	1	0	0	0	11
WDR1	9948	0	0	0	0	1	1	0	0	0	11
SLFN5	162394	0	0	0	0	1	1	0	0	0	11
OAF	220323	0	0	0	0	1	1	0	0	0	11
LRP1	4035	0	0	0	0	1	1	0	0	0	11
PRCP	5547	0	0	0	0	1	1	0	0	0	11
SAMSN1	64092	0	0	0	0	1	1	0	0	0	11
SYNE1	23345	0	0	0	0	0	1	1	0	0	11
PLXNA4	91584	2	0	1	0	0	0	1	0	0	11
NUP188	23511	0	0	0	0	0	1	1	0	0	11
DNMBP	23268	0	0	0	0	1	1	0	0	0	11
SLC6A7	6534	0	0	0	0	1	1	0	0	0	11
ADD3	120	0	0	0	0	0	1	1	0	0	11
EVL	51466	0	0	0	0	1	1	0	0	0	11
LMO3	55885	0	0	0	0	1	0	0	0	1	11
PTCH1	5727	0	0	0	0	1	1	0	0	0	11
SLC16A9	220963	0	0	0	0	1	1	0	0	0	11
ECM1	1893	0	0	0	0	1	1	0	0	0	11
GRIA2	2891	0	0	0	0	0	0	1	0	1	11
BRD3	8019	0	0	0	0	1	1	0	0	0	11
PDE1B	5153	0	0	0	0	1	1	0	0	0	11
PCDH7	5099	0	0	0	0	1	1	0	0	0	11
OXR1	55074	0	0	0	0	1	1	0	0	0	11
HUWE1	10075	0	1	0	0	0	0	0	1	0	10
ADCY6	112	0	0	0	0	0	1	0	0	0	10
IFNG	3458	0	0	0	0	0	0	0	0	1	10
RFC	5981	0	0	0	0	0	0	0	0	1	10
CAMK1D	57118	0	0	0	0	0	1	0	0	0	10
CACNA1D	776	0	0	0	0	0	1	0	0	0	10
PAX3	5077	0	0	0	0	0	0	0	0	1	10
PAN2	9924	0	0	0	0	0	1	0	0	0	10
PDGFRB	5159	0	0	0	0	0	0	0	0	1	10
TRNK	4566	0	0	0	0	0	0	0	0	1	10
AGAP1	116987	0	0	0	0	0	0	0	0	1	10
RANBP9	10048	0	0	0	0	0	1	0	0	0	10
ADNP2	22850	0	0	0	0	0	1	0	0	0	10
ENDOG	2021	0	0	0	0	0	1	0	0	0	10
VIPR2	7434	0	0	0	0	0	0	0	0	1	10
WNT9B	7484	0	0	0	0	0	1	0	0	0	10
RAPGEF2	9693	0	0	0	0	0	1	0	0	0	10
DNA2	1763	0	0	0	0	0	1	0	0	0	10
SPG20	23111	0	0	0	0	0	1	0	0	0	10
ATIC	471	0	0	0	0	0	1	0	0	0	10
FAM92B	339145	0	0	0	0	0	1	0	0	0	10
SF3B1	23451	0	0	0	0	0	1	0	0	0	10
TALDO1	6888	0	0	0	0	0	1	0	0	0	10
NCOR2	9612	0	0	0	0	0	1	0	0	0	10
IKZF2	22807	0	0	0	0	0	1	0	0	0	10
APOC3	345	0	0	0	0	0	1	0	0	0	10
PDE4A	5141	0	0	0	0	0	0	0	0	1	10
SIK1	150094	0	0	0	0	0	1	0	0	0	10
SLC22A9	114571	0	0	0	0	0	1	0	0	0	10
AGBL1	123624	0	1	0	0	0	0	0	1	0	10
RPP25	54913	0	0	0	0	0	0	0	0	1	10
OR2M2	391194	0	0	1	0	0	0	0	1	0	10
CPZ	8532	0	0	0	0	0	1	0	0	0	10
RNF123	63891	0	0	0	0	0	1	0	0	0	10
VAV2	7410	0	0	0	0	0	1	0	0	0	10
SLC13A1	6561	2	0	1	0	0	0	0	0	0	10
CR1	1378	0	0	0	0	0	1	0	0	0	10
PAPOLG	64895	0	0	0	0	0	1	0	0	0	10
BEND3	57673	0	0	0	0	0	1	0	0	0	10
FAM8A1	51439	0	0	0	0	0	1	0	0	0	10
CA3	761	0	0	0	0	0	1	0	0	0	10
GABBR2	9568	0	0	0	0	0	1	0	0	0	10
ERN2	10595	0	0	0	0	0	1	0	0	0	10
WNT1	7471	0	0	0	0	0	0	0	0	1	10
FAT1	2195	0	0	0	0	0	1	0	0	0	10
ATP11C	286410	0	0	0	0	0	1	0	0	0	10
KRT24	192666	0	0	1	0	0	0	0	1	0	10
OFD1	8481	0	1	0	0	0	0	0	1	0	10
TSNAX	7257	0	0	0	0	0	0	0	0	1	10
PEAR1	375033	0	0	0	0	0	1	0	0	0	10
PRKX	5613	2	1	0	0	0	0	0	0	0	10
BAP1	8314	0	0	0	0	0	1	0	0	0	10
PUS3	83480	0	0	0	0	0	1	0	0	0	10
NBEA	26960	0	0	0	0	0	0	0	0	1	10
RDX	5962	0	0	0	0	0	0	0	0	1	10
TRPM6	140803	0	0	0	0	0	1	0	0	0	10
DNER	92737	2	0	1	0	0	0	0	0	0	10
SLC5A12	159963	0	0	0	0	0	1	0	0	0	10
SGSM3	27352	0	1	0	0	0	0	0	1	0	10
DCUN1D3	123879	0	0	0	0	0	1	0	0	0	10
LAMB3	3914	0	0	0	0	0	0	0	0	1	10
SH3TC2	79628	0	0	0	0	0	0	0	0	1	10
ACOX3	8310	0	0	0	0	0	1	0	0	0	10
CCL2	6347	0	0	0	0	0	0	0	0	1	10
PCDH8	5100	0	1	0	0	0	0	0	1	0	10
PEX5L	51555	0	0	1	0	0	0	0	1	0	10
ADRB2	154	0	0	0	0	0	0	0	0	1	10
NCOR1	9611	0	1	0	0	0	0	0	1	0	10
ABL1	25	0	0	0	0	0	1	0	0	0	10
IMMP2L	83943	2	0	1	0	0	0	0	0	0	10
FAF2	23197	0	0	0	0	0	1	0	0	0	10
DOCK8	81704	0	0	1	0	0	0	0	1	0	10
RANBP3L	202151	0	0	0	0	0	1	0	0	0	10
PAFAH1B2	5049	0	0	0	0	0	1	0	0	0	10
DTX1	1840	0	0	0	0	0	1	0	0	0	10
GMPPB	29925	0	0	0	0	0	1	0	0	0	10
CDH6	1004	0	0	0	1	0	0	0	1	0	10
ZNF469	84627	0	0	0	0	0	1	0	0	0	10
IL6	3569	0	0	0	0	0	0	0	0	1	10
SLC24A2	25769	0	0	0	0	0	1	0	0	0	10
PANK2	80025	0	0	0	0	0	1	0	0	0	10
HLA-DRB4	3126	0	0	0	0	0	0	0	0	1	10
LRRC30	339291	0	0	0	0	0	1	0	0	0	10
COLEC12	81035	0	0	0	0	0	1	0	0	0	10
GPN3	51184	0	0	0	0	0	1	0	0	0	10
LTBP3	4054	0	0	0	0	0	1	0	0	0	10
KIAA0182	23199	0	0	0	0	0	1	0	0	0	10
ALS2	57679	0	0	0	0	0	1	0	0	0	10
PKNOX2	63876	0	0	0	0	0	1	0	0	0	10
PRLH	51052	0	0	0	0	0	1	0	0	0	10
CCL5	6352	0	0	0	0	0	1	0	0	0	10
CCDC64	92558	2	0	1	0	0	0	0	0	0	10
BSN	8927	0	0	0	0	0	1	0	0	0	10
SIGLEC1	6614	0	0	0	0	0	1	0	0	0	10
MGAT4B	11282	0	0	0	0	0	1	0	0	0	10
SLITRK5	26050	0	0	0	0	0	1	0	0	0	10
GRIK4	2900	0	0	0	0	0	1	0	0	0	10
P2RX7	5027	0	0	0	0	0	1	0	0	0	10
MMAB	326625	0	0	0	0	0	1	0	0	0	10
CPS1	1373	0	0	0	0	0	1	0	0	0	10
HSD17B2	3294	0	0	0	0	0	1	0	0	0	10
SYT17	51760	2	0	1	0	0	0	0	0	0	10
CLP1	10978	0	0	0	0	0	1	0	0	0	10
IGSF1	3547	0	0	1	0	0	0	0	1	0	10
DYNC2H1	79659	0	0	0	0	0	1	0	0	0	10
SEPT10	151011	0	0	0	0	0	1	0	0	0	10
ABI3BP	25890	0	0	0	0	0	1	0	0	0	10
BAZ1B	9031	0	0	0	0	0	1	0	0	0	10
SLC16A1	6566	0	0	0	0	0	1	0	0	0	10
COMT	1312	0	2	1	2	0	0	0	0	0	10
SEC61A1	29927	0	0	0	0	0	1	0	0	0	10
NUCB2	4925	0	0	0	0	0	1	0	0	0	10
PCNXL3	399909	0	0	0	0	0	1	0	0	0	10
GPRASP2	114928	0	0	0	0	2	0	0	1	0	10
COCH	1690	0	0	1	0	0	0	0	1	0	10
PCDH11Y	83259	0	0	0	0	0	0	0	0	1	10
THSD4	79875	0	1	0	0	0	0	0	1	0	10
CA10	56934	0	0	0	0	0	1	0	0	0	10
TEKT3	64518	0	0	0	0	0	1	0	0	0	10
CCDC22	28952	0	1	0	0	0	0	0	1	0	10
ZMYM4	9202	0	0	0	0	0	1	0	0	0	10
IQGAP3	128239	0	0	0	0	0	1	0	0	0	10
PRKAR1B	5575	0	0	0	0	0	1	0	0	0	10
BPNT1	10380	0	0	0	0	0	1	0	0	0	10
PTPN9	5780	0	1	0	0	0	0	0	1	0	10
POMC	5443	0	0	0	0	0	0	0	0	1	10
NXPH1	30010	0	0	0	0	0	1	0	0	0	10
EIF3H	8667	0	0	0	0	0	1	0	0	0	10
MOV10	4343	0	0	0	0	0	1	0	0	0	10
CDH22	64405	2	0	1	0	0	0	0	0	0	10
VASH1	22846	2	0	1	0	0	0	0	0	0	10
RPL10	6134	0	0	0	0	0	0	0	0	1	10
UQCRC2	7385	0	0	0	0	0	1	0	0	0	10
ARHGEF7	8874	0	0	0	0	0	1	0	0	0	10
CCDC84	338657	0	0	0	0	0	1	0	0	0	10
SPEF2	79925	0	0	0	0	0	1	0	0	0	10
BBS5	129880	1	0	2	0	2	0	0	0	0	10
BRCA2	675	0	0	0	0	0	1	0	0	0	10
COL6A3	1293	0	0	0	0	0	1	0	0	0	10
GJB6	10804	0	0	1	0	0	0	0	1	0	10
ZMYND11	10771	0	0	0	0	0	1	0	0	0	10
IQCC	55721	0	0	0	0	0	1	0	0	0	10
GIT2	9815	0	0	0	0	0	1	0	0	0	10
IL1B	3553	0	0	0	0	0	0	0	0	1	10
ENG	2022	0	0	0	0	0	1	0	0	0	10
PSMD3	5709	0	0	0	0	0	1	0	0	0	10
HTR3A	3359	0	0	0	1	0	0	0	1	0	10
CTSD	1509	0	0	0	0	0	0	0	0	1	10
PUM1	9698	0	0	0	0	0	1	0	0	0	10
PCDHA13	56136	0	0	0	0	0	1	0	0	0	10
PCOLCE	5118	0	0	1	0	0	0	0	1	0	10
SOAT2	8435	0	0	1	0	0	0	0	1	0	10
GRIN2A	2903	1	0	2	1	0	0	0	0	0	10
CACNA1E	777	0	0	0	0	0	1	0	0	0	10
MVK	4598	0	0	0	0	0	1	0	0	0	10
TRPC4	7223	0	0	0	0	0	1	0	0	0	10
UNC13B	10497	0	1	0	0	0	0	0	1	0	10
USH2A	7399	0	1	0	0	0	0	0	1	0	10
GLRX3	10539	0	0	0	0	0	0	0	0	1	10
PTPRB	5787	0	0	0	0	0	1	0	0	0	10
SLC35A3	23443	0	0	0	0	0	0	0	0	1	10
NUDCD1	84955	0	0	0	0	0	1	0	0	0	10
XIRP1	165904	0	0	0	0	0	1	0	0	0	10
SDC3	9672	0	0	0	0	0	1	0	0	0	10
TMEM39B	55116	0	0	0	0	0	1	0	0	0	10
SCYL1	57410	0	0	0	0	0	1	0	0	0	10
ADAP1	11033	0	0	0	0	0	1	0	0	0	10
EDA	1896	0	1	0	0	0	0	0	1	0	10
AASS	10157	0	0	1	0	0	0	0	1	0	10
PTPRM	5797	0	0	0	0	0	1	0	0	0	10
CACNB2	783	0	0	0	0	0	0	0	0	1	10
SLCO1B3	28234	0	1	0	0	0	0	0	1	0	10
ETV3	2117	0	0	0	0	0	1	0	0	0	10
HDLBP	3069	0	0	0	0	0	1	0	0	0	10
DYSF	8291	0	0	0	0	0	1	0	0	0	10
ASTN1	460	0	0	0	0	0	0	0	0	1	10
LGALS1	3956	0	1	0	0	0	0	0	1	0	10
GSTP1	2950	0	0	0	0	0	0	0	0	1	10
TRAPPC9	83696	0	0	0	0	0	1	0	0	0	10
CTDP1	9150	0	0	0	0	0	1	0	0	0	10
PPP1R3F	89801	0	1	0	0	0	0	0	1	0	10
RNF213	57674	0	0	1	0	0	0	0	1	0	10
CHD5	26038	0	0	0	0	0	1	0	0	0	10
UNC5D	137970	0	0	0	0	0	1	0	0	0	10
GABRR2	2570	0	0	1	0	0	0	0	1	0	10
JARID2	3720	2	0	0	1	0	0	0	0	0	10
KCNA4	3739	0	0	0	0	0	1	0	0	0	10
ZBTB48	3104	0	0	0	0	0	1	0	0	0	10
GTPBP4	23560	0	0	0	0	0	1	0	0	0	10
DCAF4	26094	0	0	0	0	0	1	0	0	0	10
TRO	7216	0	1	0	0	0	0	0	1	0	10
SLC38A8	146167	0	0	0	0	0	1	0	0	0	10
CD151	977	0	0	0	0	0	1	0	0	0	10
ZMYND15	84225	0	0	1	0	0	0	0	1	0	10
ZBTB2	57621	0	0	0	0	0	1	0	0	0	10
SCAPER	49855	0	0	0	0	0	1	0	0	0	10
ZNF235	9310	0	0	0	0	0	1	0	0	0	10
LPIN1	23175	0	0	1	0	0	0	0	1	0	10
NOS1	4842	0	0	0	0	0	1	0	0	0	10
C3orf58	205428	0	0	0	0	0	0	0	0	1	10
EPHB2	2048	0	0	0	0	0	0	0	0	1	10
ACER2	340485	0	0	0	0	0	1	0	0	0	10
TMEM115	11070	0	0	0	0	0	1	0	0	0	10
YEATS2	55689	2	0	1	0	0	0	0	0	0	10
CCDC6	8030	0	0	0	0	0	1	0	0	0	10
MRFAP1	93621	0	0	0	0	0	1	0	0	0	10
PIKFYVE	200576	0	0	0	0	0	1	0	0	0	10
PLEC	5339	0	0	0	0	0	1	0	0	0	10
RPS6KA1	6195	0	0	0	0	0	1	0	0	0	10
DAB2IP	153090	0	0	0	0	0	1	0	0	0	10
HTR2C	3358	0	0	0	0	0	0	0	0	1	10
BCL2	596	0	0	0	0	0	0	0	0	1	10
PSME4	23198	0	0	0	0	0	1	0	0	0	10
KIF1A	547	0	0	0	0	0	1	0	0	0	10
GPR35	2859	0	0	0	0	0	1	0	0	0	10
OPLAH	26873	0	0	0	0	0	1	0	0	0	10
TRIM23	373	0	0	0	0	0	1	0	0	0	10
SESN1	27244	0	0	0	0	0	1	0	0	0	10
RC3H1	149041	0	0	0	0	0	1	0	0	0	10
MATN1	4146	0	0	0	0	0	1	0	0	0	10
SCYL2	55681	0	0	0	0	0	1	0	0	0	10
CNOT4	4850	0	0	1	0	0	0	0	1	0	10
GPR64	10149	0	1	0	0	0	0	0	1	0	10
PTPRG	5793	0	0	0	0	0	1	0	0	0	10
YWHAG	7532	0	0	0	0	0	1	0	0	0	10
MYOF	26509	0	0	0	0	0	1	0	0	0	10
NTNG2	84628	0	0	0	0	0	1	0	0	0	10
HDAC9	9734	0	1	0	0	0	0	0	1	0	10
BEST3	144453	0	0	0	0	0	1	0	0	0	10
CDON	50937	0	0	0	0	0	1	0	0	0	10
TGM3	7053	0	0	0	0	0	1	0	0	0	10
IL23A	51561	0	0	0	0	0	0	0	0	1	10
DNAH1	25981	0	0	0	0	0	1	0	0	0	10
LAMC1	3915	0	0	0	0	0	1	0	0	0	10
CYP27B1	1594	0	0	0	0	0	1	0	0	0	10
PTPN7	5778	0	0	0	0	0	1	0	0	0	10
CCDC63	160762	0	0	0	0	0	0	0	0	1	10
DIP2C	22982	0	0	0	0	0	1	0	0	0	10
EDC3	80153	0	0	0	0	0	1	0	0	0	10
LDB3	11155	0	0	0	0	0	1	0	0	0	10
TEAD1	7003	0	0	0	0	0	1	0	0	0	10
GEM	2669	0	0	0	0	0	0	0	0	1	10
SYTL4	94121	0	0	0	0	1	0	0	1	0	9
DAPK1	1612	0	0	0	0	1	0	0	1	0	9
PTK2B	2185	1	1	1	0	1	0	0	0	0	9
ATP10A	57194	0	2	0	2	0	0	1	0	0	9
PRKG1	5592	1	1	1	0	0	0	0	0	0	8
OTUD7A	161725	0	3	1	0	0	0	0	0	0	8
DAB1	1600	1	0	0	2	0	0	0	0	0	8
OSGIN1	29948	0	0	0	0	0	0	0	1	0	8
LRRC1	55227	2	0	0	0	0	0	0	0	0	8
HS3ST5	222537	2	0	0	0	0	0	0	0	0	8
APBA1	320	0	0	0	0	0	0	0	1	0	8
CAMTA1	23261	0	0	0	0	0	0	0	1	0	8
DNAJC10	54431	1	1	1	0	0	0	0	0	0	8
SUOX	6821	0	0	0	0	0	0	0	1	0	8
KCNV1	27012	0	0	0	0	0	0	0	1	0	8
ODZ1	10178	0	0	0	0	0	0	0	1	0	8
ANO3	63982	0	0	0	0	0	0	0	1	0	8
MYO16	23026	2	0	0	0	0	0	0	0	0	8
TUBGCP5	114791	0	3	0	0	2	0	0	0	0	8
PRUNE2	158471	0	0	0	0	0	0	0	1	0	8
TMLHE	55217	0	0	0	0	0	0	0	1	0	8
TXNDC5	81567	1	1	0	0	2	0	0	0	0	8
GABRG3	2567	0	3	0	1	0	0	0	0	0	8
CLDN5	7122	0	2	1	0	2	0	0	0	0	8
MTMR10	54893	0	3	1	0	0	0	0	0	0	8
HERC2	8924	0	3	1	0	0	0	0	0	0	8
SLC39A11	201266	1	1	1	0	0	0	0	0	0	8
NRCAM	4897	0	0	1	3	0	0	0	0	0	8
FRK	2444	2	0	0	0	0	0	0	0	0	8
TRIM35	23087	1	1	1	0	0	0	0	0	0	8
GSG1L	146395	1	2	0	0	0	0	0	0	0	8
CNTN3	5067	0	0	0	0	0	0	0	1	0	8
ST8SIA2	8128	1	1	1	0	0	0	0	0	0	8
TBL2	26608	0	0	0	0	0	0	0	1	0	8
FBXO33	254170	2	0	0	0	0	0	0	0	0	8
CHRNA7	1139	0	3	1	0	0	0	0	0	0	8
LZTS2	84445	2	0	0	0	0	0	0	0	0	8
STMN4	81551	1	1	1	0	0	0	0	0	0	8
PLXNA3	55558	0	0	0	0	0	0	0	1	0	8
ABCC1	4363	1	1	1	0	0	0	0	0	0	8
DLX1	1745	0	0	2	1	2	0	0	0	0	8
RIPK2	8767	0	0	0	0	0	0	0	1	0	8
ADCY2	108	0	0	0	0	0	0	0	1	0	8
TSPAN17	26262	0	0	0	0	0	0	0	1	0	8
RTN2	6253	0	0	0	0	0	0	0	1	0	8
MYO3B	140469	1	0	2	0	0	0	0	0	0	8
TRPM1	4308	0	3	1	0	0	0	0	0	0	8
GRIK2	2898	0	0	1	3	0	0	0	0	0	8
ARHGAP11B	89839	0	3	1	0	0	0	0	0	0	8
SETX	23064	0	0	0	0	0	0	0	1	0	8
ERBB4	2066	2	0	0	0	0	0	0	0	0	8
OMG	4974	0	0	2	2	0	0	0	0	0	8
RHOXF1	158800	2	0	0	0	0	0	0	0	0	8
BLMH	642	0	0	2	1	1	0	0	0	0	7
DGCR2	9993	0	2	1	0	1	0	0	0	0	7
NIPA2	81614	0	3	0	0	1	0	0	0	0	7
CUX1	1523	1	0	1	0	1	0	0	0	0	7
NEFL	4747	0	1	1	1	1	0	0	0	0	7
CELF5	60680	1	0	1	0	1	0	0	0	0	7
APOE	348	0	0	0	2	3	0	0	0	0	7
PTPRD	5789	1	1	0	0	0	0	1	0	0	7
PDGFRA	5156	1	1	0	0	1	0	0	0	0	7
NOS2	4843	0	0	2	1	1	0	0	0	0	7
DHRS9	10170	0	0	2	0	3	0	0	0	0	7
SERPIND1	3053	0	2	1	0	1	0	0	0	0	7
XPO1	7514	0	0	0	3	0	0	0	0	0	6
DGCR6	8214	0	2	1	0	0	0	0	0	0	6
CPA2	1358	1	0	1	0	0	0	0	0	0	6
S100A10	6281	0	1	1	0	2	0	0	0	0	6
PRODH	5625	0	2	1	0	0	0	0	0	0	6
NDNL2	56160	0	2	1	0	0	0	0	0	0	6
MCM7	4176	1	0	1	0	0	0	0	0	0	6
DDC	1644	0	1	1	1	0	0	0	0	0	6
AEBP1	165	0	1	1	0	2	0	0	0	0	6
CHRM5	1133	1	0	1	0	0	0	0	0	0	6
SEMA4D	10507	1	0	1	0	0	0	0	0	0	6
LCP2	3937	1	0	0	0	2	0	0	0	0	6
PLD5	200150	1	0	1	0	0	0	0	0	0	6
HOXD1	3231	0	0	2	1	0	0	0	0	0	6
ZNF622	90441	1	1	0	0	0	0	0	0	0	6
SLC25A27	9481	0	1	0	1	2	0	0	0	0	6
AMPH	273	0	1	1	0	2	0	0	0	0	6
GALNTL4	374378	1	0	1	0	0	0	0	0	0	6
NTF4	4909	0	1	1	1	0	0	0	0	0	6
TMEM98	26022	0	0	2	1	0	0	0	0	0	6
RANBP1	5902	0	2	1	0	0	0	0	0	0	6
OR4M2	390538	0	3	0	0	0	0	0	0	0	6
MDGA2	161357	1	1	0	0	0	0	0	0	0	6
GOLGA8G	283768	0	2	1	0	0	0	0	0	0	6
USP18	11274	0	2	1	0	0	0	0	0	0	6
GFRA2	2675	0	1	1	0	2	0	0	0	0	6
FMN1	342184	0	2	1	0	0	0	0	0	0	6
DLX2	1746	0	0	2	1	0	0	0	0	0	6
LAMA1	284217	1	0	1	0	0	0	0	0	0	6
TSPAN12	23554	1	0	1	0	0	0	0	0	0	6
FZR1	51343	0	1	1	0	0	0	2	0	0	6
TMEM132B	114795	1	0	1	0	0	0	0	0	0	6
SYPL1	6856	1	0	0	1	0	0	0	0	0	6
ZAK	51776	0	0	2	0	2	0	0	0	0	6
ABCC10	89845	1	1	0	0	0	0	0	0	0	6
ITGA4	3676	0	0	1	2	0	0	0	0	0	6
KRR1	11103	1	1	0	0	0	0	0	0	0	6
NTRK3	4916	0	1	0	2	0	0	0	0	0	6
ELP4	26610	0	2	1	0	0	0	0	0	0	6
CDH17	1015	1	1	0	0	0	0	0	0	0	6
FAM7A1	89838	0	2	1	0	0	0	0	0	0	6
LRRTM4	80059	1	0	1	0	0	0	0	0	0	6
CCPG1	9236	0	1	1	0	2	0	0	0	0	6
CDH8	1006	1	1	0	0	0	0	0	0	0	6
CLTCL1	8218	0	2	1	0	0	0	0	0	0	6
CRIP3	401262	1	1	0	0	0	0	0	0	0	6
RYR3	6263	0	2	1	0	0	0	0	0	0	6
OTX1	5013	0	0	0	3	0	0	0	0	0	6
TRMT2A	27037	0	2	1	0	0	0	0	0	0	6
SMO	6608	1	0	1	0	0	0	0	0	0	6
KLF13	51621	0	2	1	0	0	0	0	0	0	6
HIRA	7290	0	2	1	0	0	0	0	0	0	6
CARHSP1	23589	0	0	2	0	2	0	0	0	0	6
PI4KA	5297	0	2	1	0	0	0	0	0	0	6
SLC9A10	285335	1	0	1	0	0	0	0	0	0	6
FLOT2	2319	0	0	2	0	2	0	0	0	0	6
GPR155	151556	0	0	2	0	2	0	0	0	0	6
OSBPL6	114880	1	0	1	0	0	0	0	0	0	6
LOC727924	727924	0	3	0	0	0	0	0	0	0	6
GALNT14	79623	1	1	0	0	0	0	0	0	0	6
GLIS1	148979	1	1	0	0	0	0	0	0	0	6
UFD1L	7353	0	2	1	0	0	0	0	0	0	6
NEFM	4741	0	1	1	0	2	0	0	0	0	6
SCG5	6447	0	2	1	0	0	0	0	0	0	6
C10orf11	83938	1	0	1	0	0	0	0	0	0	6
KLHL22	84861	0	2	1	0	0	0	0	0	0	6
GHRLOS	100126793	1	0	1	0	0	0	0	0	0	6
TXNRD2	10587	0	2	1	0	0	0	0	0	0	6
RIT2	6014	1	0	1	0	0	0	0	0	0	6
ATAD5	79915	0	1	2	0	0	0	0	0	0	6
C22orf29	79680	0	2	1	0	0	0	0	0	0	6
PKD1	5310	0	1	1	0	2	0	0	0	0	6
C22orf39	128977	0	2	1	0	0	0	0	0	0	6
FAM84A	151354	1	0	1	0	0	0	0	0	0	6
MRPL40	64976	0	2	1	0	0	0	0	0	0	6
OR2M4	26245	1	0	1	0	0	0	0	0	0	6
OR4N4	283694	0	3	0	0	0	0	0	0	0	6
ACCN1	40	0	0	2	1	0	0	0	0	0	6
TTBK1	84630	1	1	0	0	0	0	0	0	0	6
DKFZP434L187	26082	0	2	1	0	0	0	0	0	0	6
OLA1	29789	0	0	2	0	2	0	0	0	0	6
LHFPL3	375612	1	0	1	0	0	0	0	0	0	6
OCA2	4948	0	2	1	0	0	0	0	0	0	6
MTF1	4520	0	0	0	3	0	0	0	0	0	6
RAB11FIP4	84440	0	0	2	0	2	0	0	0	0	6
LIPG	9388	1	0	1	0	0	0	0	0	0	6
ZNF74	7625	0	2	1	0	0	0	0	0	0	6
SPATA16	83893	1	0	1	0	0	0	0	0	0	6
DGCR8	54487	0	2	1	0	0	0	0	0	0	6
SEC13	6396	1	0	1	0	0	0	0	0	0	6
FAM7A3	89837	0	2	1	0	0	0	0	0	0	6
LGI3	203190	0	1	1	0	2	0	0	0	0	6
SNRPN	6638	0	2	0	1	0	0	0	0	0	6
MFSD6	54842	1	1	0	0	0	0	0	0	0	6
CNTN5	53942	0	1	1	1	0	0	0	0	0	6
MAGEL2	54551	0	3	0	0	0	0	0	0	0	6
C10orf68	79741	1	0	1	0	0	0	0	0	0	6
CHRFAM7A	89832	0	2	1	0	0	0	0	0	0	6
SNHG5	387066	0	1	1	0	2	0	0	0	0	6
MNT	4335	1	1	0	0	0	0	0	0	0	6
CDC45	8318	0	2	1	0	0	0	0	0	0	6
MED15	51586	0	2	1	0	0	0	0	0	0	6
GREM1	26585	0	2	1	0	0	0	0	0	0	6
WHAMML2	440253	0	2	1	0	0	0	0	0	0	6
DAPK3	1613	0	1	1	1	0	0	0	0	0	6
ARVCF	421	0	2	1	0	0	0	0	0	0	6
SRMS	6725	1	1	0	0	0	0	0	0	0	6
CHRM2	1129	1	0	1	0	0	0	0	0	0	6
GHRL	51738	1	0	1	0	0	0	0	0	0	6
AHCYL2	23382	1	0	1	0	0	0	0	0	0	6
UPP1	7378	0	1	1	0	2	0	0	0	0	6
TJP1	7082	0	2	1	0	0	0	0	0	0	6
AIM2	9447	1	0	1	0	0	0	0	0	0	6
PTK6	5753	1	1	0	0	0	0	0	0	0	6
PUM2	23369	1	0	1	0	0	0	0	0	0	6
RPH3AL	9501	1	1	0	0	0	0	0	0	0	6
DGCR11	25786	0	2	1	0	0	0	0	0	0	6
FAM81A	145773	0	1	1	0	2	0	0	0	0	6
FHIT	2272	1	1	0	0	0	0	0	0	0	6
NAALADL2	254827	1	0	1	0	0	0	0	0	0	6
FAM189A1	23359	0	2	1	0	0	0	0	0	0	6
PITX1	5307	0	0	0	3	0	0	0	0	0	6
MFGE8	4240	0	1	1	0	2	0	0	0	0	6
FBXO24	26261	1	0	1	0	0	0	0	0	0	6
CTNNA2	1496	1	0	1	0	0	0	0	0	0	6
C22orf25	128989	0	2	1	0	0	0	0	0	0	6
OR2M3	127062	1	0	1	0	0	0	0	0	0	6
TNFRSF10B	8795	0	1	1	0	2	0	0	0	0	6
GPC6	10082	1	0	1	0	0	0	0	0	0	6
PPDPF	79144	1	1	0	0	0	0	0	0	0	6
NANOG	79923	1	1	0	0	0	0	0	0	0	6
GSC2	2928	0	2	1	0	0	0	0	0	0	6
SLC25A1	6576	0	2	1	0	0	0	0	0	0	6
HLA-B	3106	0	1	0	2	0	0	0	0	0	6
MYO18A	399687	0	0	2	0	1	0	0	0	0	5
PANX2	56666	0	2	0	0	1	0	0	0	0	5
AEN	64782	0	1	1	0	1	0	0	0	0	5
CDK5R1	8851	0	0	2	0	1	0	0	0	0	5
HNRNPU	3192	0	1	1	0	1	0	0	0	0	5
C9	735	0	0	2	0	1	0	0	0	0	5
HSPA1A	3303	0	1	0	0	3	0	0	0	0	5
FES	2242	0	1	1	0	1	0	0	0	0	5
KIAA0528	9847	0	1	1	0	1	0	0	0	0	5
MATK	4145	0	1	1	0	1	0	0	0	0	5
SETD1A	9739	0	2	0	0	1	0	0	0	0	5
OXCT1	5019	0	0	2	0	0	0	1	0	0	5
SEZ6	124925	0	0	2	0	1	0	0	0	0	5
HMG20B	10362	0	1	1	0	1	0	0	0	0	5
AKR1C3	8644	0	0	1	0	3	0	0	0	0	5
ARRDC4	91947	0	1	1	0	1	0	0	0	0	5
COL4A3	1285	0	1	1	0	0	0	1	0	0	5
HLA-A	3105	0	1	0	1	1	0	0	0	0	5
PLCXD3	345557	0	0	2	0	1	0	0	0	0	5
CA12	771	0	1	1	0	1	0	0	0	0	5
HAPLN4	404037	0	0	1	0	3	0	0	0	0	5
SLC7A2	6542	0	1	1	0	1	0	0	0	0	5
RAB13	5872	0	1	1	0	1	0	0	0	0	5
C7orf68	29923	0	0	1	0	3	0	0	0	0	5
DTNA	1837	0	1	1	0	1	0	0	0	0	5
PRRT2	112476	0	2	0	0	1	0	0	0	0	5
VTN	7448	0	0	2	0	1	0	0	0	0	5
CLIC1	1192	0	1	0	0	3	0	0	0	0	5
LIFR	3977	0	0	2	0	1	0	0	0	0	5
UBE2L3	7332	0	1	1	0	1	0	0	0	0	5
PHYHIP	9796	0	1	1	0	1	0	0	0	0	5
GFAP	2670	0	1	0	0	3	0	0	0	0	5
RPS27L	51065	0	1	1	0	1	0	0	0	0	5
ZNF787	126208	0	1	1	0	1	0	0	0	0	5
S100A16	140576	0	1	1	0	1	0	0	0	0	5
TAOK2	9344	0	2	0	0	1	0	0	0	0	5
SGCZ	137868	0	1	1	0	1	0	0	0	0	5
ANXA2	302	0	1	1	0	1	0	0	0	0	5
GSTT1	2952	0	2	0	0	1	0	0	0	0	5
PC	5091	1	0	0	0	0	0	1	0	0	5
GZMB	3002	0	0	1	0	3	0	0	0	0	5
LAMA2	3908	0	1	1	0	0	0	1	0	0	5
HSPBP1	23640	0	1	1	0	1	0	0	0	0	5
CORO6	84940	0	0	2	0	1	0	0	0	0	5
IGFBP7	3490	0	1	0	0	3	0	0	0	0	5
MRAP2	112609	0	1	1	0	1	0	0	0	0	5
TSGA14	95681	0	0	1	1	1	0	0	0	0	5
ITGAM	3684	0	2	0	0	1	0	0	0	0	5
NAGPA	51172	0	1	1	0	1	0	0	0	0	5
BST1	683	0	0	1	1	0	0	1	0	0	5
NUFIP2	57532	0	0	2	0	1	0	0	0	0	5
SGK494	124923	0	0	2	0	1	0	0	0	0	5
DGCR9	25787	0	1	1	0	1	0	0	0	0	5
DPYSL2	1808	0	1	1	0	1	0	0	0	0	5
SH2D1B	117157	0	0	1	0	3	0	0	0	0	5
SP110	3431	1	0	0	0	1	0	0	0	0	5
RAB27A	5873	0	1	1	0	1	0	0	0	0	5
BAIAP2	10458	0	0	1	1	1	0	0	0	0	5
SQRDL	58472	0	1	1	0	1	0	0	0	0	5
LINGO2	158038	0	1	1	0	1	0	0	0	0	5
ATP6V1A	523	0	1	1	0	1	0	0	0	0	5
NUDCD3	23386	0	1	1	0	1	0	0	0	0	5
RASSF4	83937	0	0	1	0	3	0	0	0	0	5
RPS15A	6210	0	0	1	0	3	0	0	0	0	5
S100A11	6282	0	1	1	0	1	0	0	0	0	5
SERTAD1	29950	0	1	0	0	3	0	0	0	0	5
RHBDL3	162494	0	0	2	0	1	0	0	0	0	5
RICTOR	253260	0	0	2	0	0	0	1	0	0	5
SAT1	6303	0	1	0	0	3	0	0	0	0	5
C17orf97	400566	0	1	0	0	3	0	0	0	0	5
HERC6	55008	0	0	1	0	3	0	0	0	0	5
KCNB1	3745	1	0	0	0	1	0	0	0	0	5
PRKCG	5582	0	1	1	0	1	0	0	0	0	5
SHISA9	729993	0	0	2	0	1	0	0	0	0	5
MAOB	4129	0	1	0	1	1	0	0	0	0	5
VPS13C	54832	0	1	1	0	1	0	0	0	0	5
CSTF2T	23283	0	1	1	0	1	0	0	0	0	5
KLHL41	10324	0	0	2	0	1	0	0	0	0	5
SDF2L1	23753	0	1	1	0	1	0	0	0	0	5
CDH12	1010	0	1	1	0	1	0	0	0	0	5
CHKB	1120	0	2	0	0	1	0	0	0	0	5
STX1B	112755	0	2	0	0	0	0	1	0	0	5
IL2RB	3560	0	1	0	0	3	0	0	0	0	5
ZBTB16	7704	1	0	0	0	1	0	0	0	0	5
UCHL1	7345	0	1	0	0	3	0	0	0	0	5
NR2F2	7026	0	1	1	0	1	0	0	0	0	5
SLC25A37	51312	0	1	1	0	1	0	0	0	0	5
TRIM69	140691	0	1	1	0	1	0	0	0	0	5
RSL24D1	51187	0	1	1	0	1	0	0	0	0	5
STAT4	6775	0	1	0	0	3	0	0	0	0	5
ZFYVE19	84936	0	1	1	0	1	0	0	0	0	5
SLC16A3	9123	0	0	1	0	3	0	0	0	0	5
GPR56	9289	0	1	0	0	3	0	0	0	0	5
ZFP36	7538	0	1	0	0	3	0	0	0	0	5
PGP	283871	0	1	1	0	1	0	0	0	0	5
OR2W3	343171	0	0	1	0	1	0	2	0	0	5
VOPP1	81552	0	1	1	0	1	0	0	0	0	5
ABCB11	8647	0	0	2	0	0	0	1	0	0	5
KCNN3	3782	0	1	1	0	1	0	0	0	0	5
SORBS3	10174	0	1	1	0	1	0	0	0	0	5
FAM174B	400451	0	1	1	0	1	0	0	0	0	5
ZNF689	115509	0	2	0	0	1	0	0	0	0	5
PRR14	78994	0	2	0	0	1	0	0	0	0	5
OSMR	9180	0	0	2	0	1	0	0	0	0	5
BID	637	0	1	1	0	1	0	0	0	0	5
SEPHS2	22928	0	2	0	0	1	0	0	0	0	5
SYNCRIP	10492	0	1	1	0	1	0	0	0	0	5
KIR3DL3	115653	0	1	1	0	1	0	0	0	0	5
S100A8	6279	0	1	1	0	1	0	0	0	0	5
CLEC2B	9976	0	1	0	0	3	0	0	0	0	5
NCOA6	23054	0	0	1	0	0	0	3	0	0	5
GOLGA8E	390535	0	2	0	0	1	0	0	0	0	5
IKZF1	10320	0	1	1	0	1	0	0	0	0	5
